# Supplementary material for: Impact of tRNA-induced proline-to-serine mistranslation on the transcriptome of Drosophila melanogaster
Source: G3 (Bethesda). 2024 Jul 11;14(9):jkae151. doi: 10.1093/g3journal/jkae151 (PMC11373654; doi:10.1093/g3journal/jkae151)
Supplement: jkae151_Supplementary_Data [file jkae151_supplementary_data.zip]

Archive with 3 entries (3 files):
- Supplemental_File_S1_G3-2024-405018.xlsx
- Supplemental_File_S2_G3-2024-405018.docx
- Supplemental_File_S3_G3-2024-405018.rmd
