# Supplementary material for: Impact of tRNA-induced proline-to-serine mistranslation on the transcriptome of Drosophila melanogaster
Source: G3 (Bethesda). 2024 Jul 11;14(9):jkae151. doi: 10.1093/g3journal/jkae151 (PMC11373654; doi:10.1093/g3journal/jkae151)
Supplement: jkae151_Supplementary_Data [file jkae151_supplementary_data.zip › Supplemental_File_S1_G3-2024-405018.xlsx]

## Sheet: Male_All_DEGs
	baseMean	log2FoldChange	lfcSE	stat	pvalue	padj	Genes	GeneID
1	9749.37	0.331394	0.0898189	3.68958	0.000224626	0.00482654	Amy-p	FBgn0000079
2	10739.8	0.259067	0.0818487	3.1652	0.00154976	0.0187949	exu	FBgn0000615
3	131.883	0.505879	0.17265	2.93008	0.0033888	0.0313622	FMRFa	FBgn0000715
4	144.319	0.473948	0.162896	2.90951	0.00361991	0.032825	CG4456	FBgn0001228
5	9184.8	0.454594	0.107538	4.22728	2.36536e-05	0.000771792	Mal-A1	FBgn0002570
6	512.89	0.327076	0.102677	3.18548	0.00144512	0.0180804	twe	FBgn0002673
7	1386.56	0.315984	0.105372	2.99876	0.00271079	0.0270368	Acp26Ab	FBgn0002856
8	27381.4	0.212753	0.0779907	2.72793	0.0063733	0.0479404	ninaE	FBgn0002940
9	317.691	0.348875	0.125305	2.78421	0.00536579	0.0431343	PpY-55A	FBgn0003140
10	598.415	0.386184	0.102931	3.75188	0.000175515	0.0040174	rux	FBgn0003302
11	3132.68	0.246269	0.0845777	2.91175	0.00359409	0.0327181	Mst98Cb	FBgn0004171
12	2464.95	0.279273	0.0874953	3.19187	0.00141356	0.0178665	Mst84Dd	FBgn0004175
13	1681.34	0.220927	0.0814712	2.71172	0.0066935	0.0495062	Uch	FBgn0010288
14	315.049	0.406643	0.128839	3.15621	0.00159834	0.0190337	Ms	FBgn0011581
15	28510.8	0.325489	0.0839988	3.87493	0.000106657	0.00273817	EbpII	FBgn0011694
16	766.983	0.303694	0.0976207	3.11096	0.00186479	0.0210407	Arp53D	FBgn0011743
17	1127.97	0.29897	0.0966133	3.09451	0.00197142	0.0219191	ProtA	FBgn0013300
18	1694.43	0.299664	0.0972138	3.08252	0.00205253	0.0225238	ProtB	FBgn0013301
19	2642.39	0.439566	0.0935611	4.69817	2.62502e-06	0.000126564	Ag5r	FBgn0015010
20	668.294	0.279734	0.102024	2.74185	0.00610939	0.0466108	Glut3	FBgn0015230
21	236.245	0.41422	0.137669	3.0088	0.00262278	0.0264256	Ssl	FBgn0015300
22	599.539	0.398062	0.108551	3.66706	0.000245353	0.00510541	Ubc84D	FBgn0017456
23	282.02	0.360179	0.127817	2.81793	0.0048334	0.0401456	laf	FBgn0020280
24	907.384	0.303928	0.0940357	3.23205	0.00122905	0.0159842	Tim17b2	FBgn0020371
25	680.259	0.290651	0.105098	2.76552	0.00568323	0.0445818	Mst89B	FBgn0020399
26	568.587	0.326952	0.107315	3.04665	0.00231404	0.024462	FarO	FBgn0023550
27	3492.29	0.345964	0.103503	3.34257	0.000830075	0.0122455	Sodh-1	FBgn0024289
28	477.28	0.307088	0.111915	2.74393	0.00607082	0.0465209	CkIIbeta2	FBgn0026136
29	1453.88	0.280032	0.0942332	2.97169	0.00296163	0.0287552	Cdlc2	FBgn0026141
30	355.437	0.373061	0.133944	2.7852	0.00534952	0.0430576	SAK	FBgn0026371
31	3632.64	0.248165	0.082443	3.01014	0.00261123	0.0263631	Rab3-GAP	FBgn0027505
32	1085.15	0.274019	0.0927699	2.95374	0.00313944	0.0297085	Kpc2	FBgn0028372
33	1271.15	0.272695	0.0862578	3.16139	0.00157018	0.0188804	fan	FBgn0028379
34	2151.92	0.334021	0.0874844	3.81806	0.000134504	0.00331531	Mst33A	FBgn0028412
35	77.3991	1.13149	0.254738	4.44176	8.92245e-06	0.000348575	Met75Ca	FBgn0028416
36	4913.52	0.218365	0.0804668	2.71372	0.00665316	0.0494139	CG9254	FBgn0028513
37	3391.29	0.288012	0.0811866	3.54754	0.000388853	0.00718397	robl62A	FBgn0028567
38	7092.68	0.962323	0.109759	8.76756	1.82572e-18	7.84583e-16	lcs	FBgn0028583
39	781.848	0.317055	0.105709	2.99932	0.00270583	0.0270145	CG15260	FBgn0028850
40	6717.68	0.237641	0.0845467	2.81077	0.00494237	0.0406748	CG4691	FBgn0028870
41	530.048	0.4167	0.113156	3.68252	0.000230944	0.00490892	CG15256	FBgn0028880
42	667.27	0.290252	0.102017	2.84513	0.00443934	0.0378198	CG31819	FBgn0028893
43	185.871	0.494285	0.155383	3.18108	0.00146726	0.0181735	CG15638	FBgn0028943
44	867.387	0.268304	0.0973061	2.75732	0.00582769	0.0453449	nmdyn-D7	FBgn0028997
45	642.442	0.285114	0.104028	2.74073	0.00613029	0.0466449	gom	FBgn0029084
46	274.102	0.471998	0.131959	3.57684	0.000347767	0.00667208	CG14053	FBgn0029603
47	582.172	0.498182	0.124605	3.99807	6.38602e-05	0.00177801	HIP-R	FBgn0029676
48	790.577	0.330823	0.0956959	3.45702	0.000546175	0.00911891	CG12692	FBgn0029703
49	815.414	0.331587	0.107174	3.09393	0.00197526	0.0219191	CG12693	FBgn0029705
50	1246.25	0.327589	0.0924988	3.54154	0.000397796	0.00729465	CG7024	FBgn0029722
51	127.08	0.483864	0.171992	2.8133	0.00490366	0.0404976	CG12682	FBgn0029729
52	300.295	0.40445	0.136461	2.96386	0.00303808	0.0292675	Rpn13R	FBgn0029745
53	291.658	0.356036	0.130586	2.72644	0.00640214	0.0480841	Prosbeta2R1	FBgn0029812
54	139.324	0.462692	0.169502	2.72972	0.00633883	0.0477875	CG6041	FBgn0029826
55	774.862	0.274818	0.0918289	2.99272	0.00276505	0.0273845	Acsf3	FBgn0029945
56	899.626	0.279026	0.0945509	2.95107	0.00316676	0.0298381	CG15034	FBgn0029946
57	333.309	0.344301	0.120687	2.85284	0.00433302	0.0371767	CG15337	FBgn0030014
58	303.751	0.34395	0.125354	2.74383	0.00607273	0.0465209	CG12123	FBgn0030039
59	107.093	0.615658	0.205679	2.9933	0.00275982	0.0273602	spirit	FBgn0030051
60	1151.94	0.335253	0.0843413	3.97496	7.03916e-05	0.00193802	CG15208	FBgn0030247
61	3672.64	0.224883	0.0829612	2.7107	0.00671419	0.0495617	CG1394	FBgn0030277
62	1123.74	0.277098	0.0929178	2.98218	0.00286199	0.0280646	CG15200	FBgn0030278
63	1163.13	0.311728	0.0950478	3.2797	0.00103918	0.0142262	CG11106	FBgn0030280
64	1207.12	0.276854	0.100634	2.7511	0.0059396	0.0459007	CG15198	FBgn0030283
65	522.186	1.18432	0.13404	8.83558	9.95783e-19	4.63094e-16	CG9360	FBgn0030332
66	167.641	0.470405	0.171728	2.73924	0.00615819	0.0467852	Cyp28c1	FBgn0030339
67	169.594	1.09334	0.169356	6.45586	1.07606e-10	1.43726e-08	CG15739	FBgn0030347
68	269.95	1.43493	0.138635	10.3505	4.1652e-25	3.43074e-22	Sclp	FBgn0030357
69	174.993	0.462476	0.156276	2.95935	0.0030829	0.029441	CG15734	FBgn0030374
70	297.949	0.361404	0.122631	2.94707	0.00320796	0.0301214	CG2577	FBgn0030384
71	338.204	0.362647	0.125716	2.88466	0.00391836	0.0345149	CG9072	FBgn0030614
72	452.015	0.61138	0.114744	5.32823	9.91761e-08	7.10331e-06	CG5877	FBgn0030625
73	145.405	1.95594	0.551846	3.54436	0.000393566	0.00725747	CG8509	FBgn0030696
74	264.907	0.400327	0.133924	2.9892	0.00279708	0.0275912	CG9777	FBgn0030764
75	566.447	0.445415	0.138933	3.20597	0.0013461	0.0171897	CG9676	FBgn0030773
76	223.858	0.432612	0.14344	3.01598	0.00256151	0.0259671	TTLL1A	FBgn0030823
77	166.19	1.78752	0.470177	3.8018	0.000143649	0.00347212	CG6106	FBgn0030914
78	237.929	0.720017	0.149036	4.83117	1.35733e-06	7.02398e-05	CG18259	FBgn0030956
79	369.429	0.41144	0.117497	3.50172	0.00046227	0.00815906	CG6961	FBgn0030959
80	2367.34	0.336411	0.099715	3.37373	0.000741574	0.0112247	SdhBL	FBgn0030975
81	397.255	0.693335	0.127684	5.4301	5.63236e-08	4.21744e-06	GstT3	FBgn0031117
82	682.9	0.328435	0.101741	3.22814	0.00124596	0.0161404	CG1835	FBgn0031127
83	594.925	0.304376	0.102796	2.96096	0.0030668	0.0293439	CG1722	FBgn0031168
84	9464.74	0.477334	0.0858366	5.56096	2.683e-08	2.2099e-06	whe	FBgn0031176
85	237.82	0.722152	0.148699	4.85645	1.19508e-06	6.35063e-05	CG14615	FBgn0031184
86	190.983	0.523089	0.152471	3.43074	0.000601948	0.00983413	CG12446	FBgn0031201
87	875.207	0.323154	0.0984924	3.28101	0.00103437	0.0141996	CG11562	FBgn0031247
88	680.273	0.287902	0.105554	2.72752	0.00638118	0.0479632	CG5556	FBgn0031332
89	733.143	0.284881	0.0994434	2.86476	0.00417328	0.0360228	CG5561	FBgn0031333
90	907.8	0.245513	0.0907484	2.70543	0.00682159	0.0499496	CG18131	FBgn0031343
91	650.824	0.295912	0.104033	2.84442	0.00444925	0.0378198	c-cup	FBgn0031367
92	403.528	0.406469	0.128278	3.16867	0.00153139	0.0187098	CG15358	FBgn0031373
93	462.052	0.312856	0.111133	2.81516	0.0048753	0.040358	CG15362	FBgn0031378
94	824.266	0.278812	0.102301	2.72541	0.00642209	0.0481974	CG4238	FBgn0031384
95	967.107	0.26234	0.0930523	2.81928	0.00481316	0.0400112	CG17237	FBgn0031410
96	332.614	0.534502	0.12511	4.27227	1.93496e-05	0.000654972	CG18641	FBgn0031426
97	644.217	0.351012	0.10234	3.42988	0.000603857	0.00984905	Prosbeta4R2	FBgn0031443
98	1715.99	0.268801	0.0906754	2.96444	0.00303238	0.029241	CG8813	FBgn0031476
99	1008.55	0.331808	0.0930608	3.56549	0.000363172	0.0068143	CG8838	FBgn0031526
100	408.821	0.342447	0.121991	2.80714	0.00499839	0.0409992	CG16704	FBgn0031558
101	2902.5	0.318638	0.0873318	3.64859	0.000263686	0.00534071	CG2955	FBgn0031585
102	1278.72	0.330356	0.0880141	3.75345	0.00017442	0.00400923	CG15631	FBgn0031626
103	457.38	0.372789	0.108395	3.43917	0.000583496	0.00958019	CG14013	FBgn0031720
104	1512.4	0.255242	0.092014	2.77395	0.00553796	0.0440272	CG7251	FBgn0031723
105	1901.83	0.291949	0.0981754	2.97375	0.00294184	0.0286193	CG18266	FBgn0031724
106	9274.74	0.207939	0.076868	2.70515	0.00682739	0.0499496	Hsp60C	FBgn0031728
107	4703.44	0.242365	0.0883371	2.74363	0.00607633	0.0465209	CG9029	FBgn0031746
108	262.044	0.482112	0.14658	3.28906	0.00100522	0.0138808	CG14000	FBgn0031749
109	156.611	0.486701	0.158276	3.07502	0.0021049	0.0228624	CG13999	FBgn0031753
110	552.25	0.414107	0.105373	3.92992	8.4973e-05	0.00226993	Ucp4C	FBgn0031757
111	2070.25	0.284578	0.0917827	3.10056	0.00193155	0.0216211	CG11327	FBgn0031849
112	8651.71	0.233881	0.0807301	2.89707	0.00376667	0.0337567	CG17377	FBgn0031859
113	753.096	0.25443	0.092434	2.75256	0.0059131	0.0458033	CG17375	FBgn0031861
114	1666.03	0.261112	0.0862767	3.02645	0.00247442	0.0253677	CG6441	FBgn0031920
115	367.279	0.361887	0.113648	3.18429	0.0014511	0.0180994	ATPsynGL	FBgn0031941
116	1518.4	0.280804	0.0929377	3.02142	0.00251588	0.0256625	CG7164	FBgn0031946
117	1026.35	0.322815	0.0929446	3.4732	0.000514292	0.0088251	CG13088	FBgn0032047
118	400.237	0.463571	0.125668	3.68885	0.000225267	0.0048298	CG17005	FBgn0032109
119	470.975	0.381523	0.115545	3.30195	0.000960168	0.0134614	CG13110	FBgn0032111
120	378.764	0.441784	0.116123	3.80445	0.000142119	0.00345987	CG4438	FBgn0032115
121	1222.33	0.285539	0.102518	2.78527	0.00534836	0.0430576	FucTB	FBgn0032117
122	1282.43	0.331208	0.0906448	3.65391	0.000258273	0.00525261	CG4995	FBgn0032219
123	1050.04	0.259199	0.0937103	2.76596	0.00567548	0.0445564	Bug22	FBgn0032248
124	656.82	0.372277	0.103838	3.58518	0.000336847	0.00651544	CG6138	FBgn0032268
125	609.204	0.350867	0.110493	3.17548	0.00149589	0.0184356	CG17118	FBgn0032291
126	1902.63	0.240918	0.0876268	2.74936	0.00597111	0.0460362	CG7309	FBgn0032314
127	4223.99	0.254663	0.0808597	3.14944	0.00163581	0.0192851	CG14926	FBgn0032360
128	963.519	0.341658	0.0967713	3.53057	0.000414668	0.00751181	CG12307	FBgn0032370
129	335.847	0.454736	0.123339	3.68688	0.000227021	0.00485688	CG16964	FBgn0032385
130	272.079	0.404409	0.131629	3.07234	0.00212387	0.0230179	CG17217	FBgn0032419
131	576.178	0.302911	0.103961	2.91369	0.00357186	0.0325774	CG5435	FBgn0032431
132	431.318	0.347893	0.117836	2.95235	0.00315367	0.0298	CG5781	FBgn0032448
133	28122.5	0.234583	0.0766714	3.05959	0.00221642	0.0236578	CG16826	FBgn0032505
134	864.641	0.309882	0.0978127	3.16812	0.00153429	0.0187112	CG16957	FBgn0032519
135	783.77	0.279128	0.102909	2.71238	0.00668017	0.0494954	CG4480	FBgn0032553
136	447.529	0.390916	0.118202	3.30718	0.000942412	0.0133833	CG15278	FBgn0032554
137	1007.75	0.336124	0.0950663	3.53568	0.000406725	0.00740344	CG5968	FBgn0032588
138	1110.41	0.352624	0.0977704	3.60665	0.000310177	0.00609627	CG13280	FBgn0032609
139	1386.32	0.323658	0.0821961	3.93764	8.22885e-05	0.00222631	CG6304	FBgn0032624
140	773.19	0.278815	0.10236	2.72386	0.00645244	0.0483517	CG12620	FBgn0032626
141	1526.37	0.269318	0.0839317	3.20878	0.001333	0.0170665	CG5050	FBgn0032637
142	417.764	0.347683	0.124647	2.78935	0.0052814	0.0427423	CG15144	FBgn0032648
143	225.711	0.404127	0.149267	2.70741	0.0067811	0.0498323	CG5681	FBgn0032658
144	270.443	0.408806	0.129386	3.15958	0.00157998	0.0189362	elfless	FBgn0032660
145	635.39	0.321496	0.112234	2.8645	0.00417666	0.0360228	Slc25A46b	FBgn0032664
146	1383.51	0.312131	0.084961	3.67382	0.000238954	0.00503586	CG17564	FBgn0032768
147	373.756	0.35385	0.127709	2.77075	0.00559268	0.0441518	CG10750	FBgn0032769
148	862.697	0.342784	0.100577	3.40818	0.000653969	0.0103256	CG15475	FBgn0032867
149	3017.93	0.255943	0.0826466	3.09684	0.00195598	0.0218205	CG17470	FBgn0032869
150	1747.02	0.245258	0.0776927	3.15677	0.00159525	0.0190198	CG2528	FBgn0032969
151	145.815	0.648407	0.171226	3.78684	0.000152574	0.0036251	CG10834	FBgn0032972
152	1643.35	0.311363	0.0829909	3.75177	0.000175589	0.0040174	COX4L	FBgn0033020
153	412.072	0.359409	0.117995	3.04598	0.00231927	0.024465	CG7882	FBgn0033047
154	729.499	0.297068	0.0997093	2.97934	0.00288866	0.0282688	CG14589	FBgn0033063
155	1445.8	0.292355	0.0878312	3.3286	0.000872842	0.0126498	tomboy40	FBgn0033074
156	337.424	0.364681	0.121733	2.99575	0.00273774	0.0271958	CG11060	FBgn0033149
157	724.572	0.315205	0.100964	3.12195	0.0017966	0.020529	uno	FBgn0033258
158	1086.67	0.311353	0.0955161	3.25969	0.00111533	0.0149985	CG2291	FBgn0033279
159	403.183	0.37183	0.120185	3.09383	0.00197591	0.0219191	CG12126	FBgn0033280
160	4052.64	0.279418	0.0835879	3.34281	0.000829348	0.0122455	CG18449	FBgn0033285
161	1611.93	0.324922	0.11597	2.80177	0.00508234	0.0415843	Mal-A8	FBgn0033297
162	196.727	0.67098	0.157387	4.26325	2.01472e-05	0.000679641	CG12780	FBgn0033301
163	1012.4	0.333167	0.0976368	3.41231	0.000644154	0.010236	CG13747	FBgn0033364
164	1754.37	0.368423	0.087862	4.1932	2.75043e-05	0.000879783	CG1690	FBgn0033442
165	461.413	0.339231	0.111772	3.03503	0.00240513	0.0249839	CG12209	FBgn0033498
166	1490.05	0.25002	0.0866472	2.88549	0.00390803	0.0345149	CAH13	FBgn0033542
167	575.407	0.34666	0.107158	3.23503	0.0012163	0.015881	CG13186	FBgn0033680
168	1662.59	0.255344	0.084759	3.01259	0.00259026	0.0262317	CG13168	FBgn0033705
169	908.217	0.285443	0.102609	2.78186	0.00540477	0.0432207	Dera	FBgn0033735
170	1081.01	0.287857	0.0935489	3.07707	0.00209043	0.0227553	SCCRO3	FBgn0033784
171	1313.49	0.41219	0.0920361	4.47857	7.51449e-06	0.000299489	CG13323	FBgn0033788
172	342.54	0.479753	0.123179	3.89475	9.83017e-05	0.00256313	CG12464	FBgn0033861
173	1965.03	0.25959	0.0838871	3.09451	0.00197137	0.0219191	CG18568	FBgn0033888
174	1380.24	0.302612	0.0883826	3.42388	0.00061733	0.0099864	CysRS-m	FBgn0033900
175	10375.3	0.231037	0.0822766	2.80805	0.00498427	0.0409174	CG12860	FBgn0033954
176	1243.7	0.276087	0.0929825	2.96923	0.00298543	0.0289294	Pgm2b	FBgn0033969
177	2656.02	0.326687	0.0859957	3.79888	0.000145352	0.00350404	CG10734	FBgn0034082
178	469.021	0.447149	0.115466	3.87258	0.000107689	0.00275752	CG3687	FBgn0034097
179	287.125	0.418995	0.13346	3.13949	0.00169243	0.0197731	CG15705	FBgn0034104
180	400.2	0.444768	0.121761	3.6528	0.000259393	0.00526455	CG15711	FBgn0034122
181	1252.41	0.244351	0.0861194	2.83735	0.00454898	0.0385279	CG9010	FBgn0034173
182	517.565	0.29116	0.105623	2.75659	0.00584076	0.0453853	CG15605	FBgn0034196
183	1542.46	0.349989	0.0981632	3.56538	0.000363328	0.0068143	CG6484	FBgn0034247
184	1070.18	0.276542	0.0993835	2.78258	0.00539292	0.0432177	CG10934	FBgn0034263
185	81.7104	0.75264	0.22729	3.31136	0.000928436	0.0132038	Sardh	FBgn0034276
186	499.306	0.306829	0.107882	2.84412	0.00445349	0.0378198	CG14488	FBgn0034278
187	1503.57	0.477197	0.104934	4.54761	5.42581e-06	0.000232159	CG10912	FBgn0034296
188	1529.24	0.699121	0.205893	3.39556	0.000684883	0.0106604	BomBc2	FBgn0034331
189	403.116	0.378116	0.12059	3.13554	0.00171538	0.0199488	CG5327	FBgn0034363
190	2349.19	0.259073	0.0853001	3.03719	0.00238793	0.0248817	CG15109	FBgn0034416
191	484.296	0.384688	0.114156	3.36983	0.000752153	0.0113327	CG15124	FBgn0034461
192	942.196	0.336546	0.099016	3.39891	0.000676558	0.0106144	CG11018	FBgn0034464
193	2224.81	0.231599	0.0835515	2.77193	0.00557245	0.0440272	CG15128	FBgn0034467
194	2496.72	0.283715	0.0839705	3.37874	0.000728186	0.0111243	CG8517	FBgn0034472
195	995.383	0.283199	0.0945131	2.9964	0.00273192	0.0271653	CG13872	FBgn0034477
196	1186.69	0.352969	0.0930647	3.79273	0.000149001	0.00355731	CG16739	FBgn0034505
197	492.805	0.32635	0.120059	2.71824	0.00656304	0.0490318	CG13870	FBgn0034506
198	796.623	0.293498	0.10537	2.78541	0.00534605	0.0430576	CG13436	FBgn0034532
199	1373.37	0.266124	0.0910617	2.92246	0.0034728	0.0318711	CG13442	FBgn0034546
200	1623.99	0.266456	0.0904928	2.9445	0.00323481	0.0302487	CG9313	FBgn0034566
201	374.155	0.380367	0.120787	3.14908	0.00163784	0.0192851	CG9406	FBgn0034592
202	979.845	0.292839	0.0922327	3.175	0.00149834	0.0184428	CG10307	FBgn0034655
203	561.206	0.292005	0.10753	2.71557	0.00661613	0.0492795	CG4021	FBgn0034659
204	4861.57	0.568677	0.114836	4.9521	7.34186e-07	4.17051e-05	CG4363	FBgn0034663
205	1089.08	0.407776	0.11305	3.60703	0.000309721	0.00609627	CG4377	FBgn0034664
206	260.703	0.362919	0.132651	2.73589	0.00622113	0.0471546	CG13494	FBgn0034671
207	490.85	0.391259	0.112196	3.48729	0.00048795	0.00855124	CG13501	FBgn0034684
208	895.865	0.301428	0.0995743	3.02716	0.00246859	0.0253572	CG11291	FBgn0034713
209	454.119	0.327776	0.112109	2.92372	0.00345878	0.0318015	CG11298	FBgn0034721
210	230.634	0.445735	0.139926	3.18551	0.001445	0.0180804	CG11362	FBgn0034737
211	654.209	0.365963	0.106817	3.42606	0.000612416	0.00994759	CG13527	FBgn0034776
212	903.671	0.341012	0.0962539	3.54284	0.000395844	0.00728588	CG13544	FBgn0034826
213	475.49	0.336883	0.113098	2.97867	0.00289498	0.0282747	CG13539	FBgn0034833
214	8857.87	0.309294	0.08174	3.78387	0.000154408	0.00365112	CG3124	FBgn0034840
215	532.011	0.408682	0.101089	4.0428	5.28158e-05	0.00151314	CG13541	FBgn0034841
216	2968.53	0.277731	0.0811859	3.42093	0.000624085	0.0100792	CG3906	FBgn0034871
217	739.001	0.371109	0.0981018	3.7829	0.000155011	0.00365663	Eglp1	FBgn0034882
218	350.588	0.38447	0.124853	3.07938	0.0020743	0.0226318	CG18128	FBgn0034898
219	474.057	0.324634	0.114556	2.83384	0.00459925	0.0387876	CG15800	FBgn0034904
220	1425.65	0.292862	0.0917278	3.19272	0.00140938	0.0178394	CG5539	FBgn0034907
221	287.124	0.419732	0.129691	3.23639	0.00121051	0.0158264	CG16837	FBgn0035009
222	640.888	0.362719	0.104913	3.45731	0.000545588	0.00911891	CG13581	FBgn0035014
223	718.081	0.309081	0.102398	3.01843	0.00254085	0.0258639	CG3565	FBgn0035034
224	953.575	0.300693	0.106757	2.8166	0.00485345	0.0402445	CG3640	FBgn0035042
225	4478.21	0.254543	0.0815793	3.12019	0.00180733	0.0206254	Pof	FBgn0035047
226	428.601	0.334389	0.118317	2.82622	0.00471006	0.0394193	CG3611	FBgn0035069
227	107.648	0.520327	0.189209	2.75001	0.00595931	0.0459811	wac	FBgn0035120
228	228.44	0.440322	0.138377	3.18203	0.00146245	0.0181593	CG13884	FBgn0035138
229	848.555	0.37356	0.097925	3.81476	0.000136317	0.00334589	CG13898	FBgn0035161
230	1883.97	0.384342	0.123776	3.10513	0.00190195	0.0213623	CG9119	FBgn0035189
231	2744.04	0.242025	0.0837782	2.88888	0.0038662	0.0343647	CG9129	FBgn0035196
232	1275.96	0.259651	0.0926199	2.8034	0.00505661	0.0414081	FucTD	FBgn0035217
233	77.9127	0.988574	0.235175	4.20357	2.62737e-05	0.00085144	CG14963	FBgn0035409
234	209.246	0.469029	0.14144	3.31611	0.000912811	0.0130568	CG12078	FBgn0035426
235	534.828	0.312185	0.108674	2.87267	0.00407017	0.0353499	CG14968	FBgn0035431
236	914.769	0.364942	0.107498	3.39486	0.00068663	0.0106708	CG10862	FBgn0035455
237	1371.95	0.299916	0.0921991	3.25292	0.00114227	0.015257	ntc	FBgn0035461
238	296.616	1.20809	0.166726	7.24595	4.2943e-13	8.48897e-11	CG12766	FBgn0035476
239	2110.56	0.329911	0.084062	3.92461	8.68694e-05	0.00230192	Dpy-30L2	FBgn0035491
240	140.049	0.55127	0.1699	3.24466	0.0011759	0.0155382	CG15876	FBgn0035569
241	399.258	0.381365	0.115577	3.29968	0.000967962	0.0135515	ATPsynCF6L	FBgn0035585
242	4166.52	0.244909	0.0771456	3.17463	0.00150027	0.0184433	CG4669	FBgn0035598
243	425.646	0.317821	0.117479	2.70534	0.00682337	0.0499496	alphaKap4	FBgn0035657
244	1235.67	0.557253	0.0932584	5.97537	2.29567e-09	2.57845e-07	CG10477	FBgn0035661
245	795.454	0.371207	0.11029	3.36575	0.000763357	0.0114492	CG10467	FBgn0035679
246	320.138	0.337442	0.123026	2.74286	0.0060907	0.0465948	CG8519	FBgn0035711
247	571.384	0.416453	0.101608	4.09865	4.15572e-05	0.0012372	CG17744	FBgn0035730
248	816.584	0.313226	0.0964448	3.24772	0.00116332	0.0154546	CG14835	FBgn0035782
249	1744.2	0.245224	0.0884407	2.77275	0.00555854	0.0440272	eIF4E5	FBgn0035823
250	1190.37	0.247419	0.0892494	2.77222	0.00556751	0.0440272	CG7387	FBgn0035852
251	687.814	0.278856	0.100753	2.76771	0.00564521	0.0444208	CG7366	FBgn0035855
252	267.241	0.414223	0.144748	2.86169	0.00421392	0.0362808	CG6282	FBgn0035914
253	1094.34	0.48497	0.128379	3.77765	0.000158314	0.003708	CG13309	FBgn0035933
254	242.727	0.557296	0.136603	4.07966	4.5101e-05	0.00132278	CG4477	FBgn0035971
255	7007.08	0.28182	0.0826102	3.41144	0.000646196	0.010252	CG3982	FBgn0035988
256	682.774	0.341567	0.103335	3.30544	0.000948288	0.0133898	CG3408	FBgn0036008
257	1751.86	0.301824	0.0832302	3.62638	0.000287423	0.00572168	CG3222	FBgn0036014
258	622.015	0.312175	0.102778	3.03737	0.00238651	0.0248817	CG3306	FBgn0036016
259	1141.44	0.312995	0.0950987	3.29127	0.000997375	0.0138456	CG16719	FBgn0036029
260	742.038	0.302918	0.103426	2.92882	0.00340246	0.0314483	CG8065	FBgn0036075
261	1052.59	0.307183	0.0957682	3.20757	0.00133861	0.0171162	CG6527	FBgn0036085
262	15001	0.457399	0.0880606	5.19414	2.05664e-07	1.31147e-05	CG18628	FBgn0036091
263	771.186	0.274788	0.0985647	2.78789	0.00530522	0.0428565	CG14154	FBgn0036093
264	522.296	0.326744	0.103141	3.16793	0.00153529	0.0187112	CG6083	FBgn0036183
265	229.22	0.492346	0.140957	3.49289	0.000477817	0.00840345	CG6931	FBgn0036236
266	423.081	0.412466	0.11313	3.64594	0.000266413	0.00538195	CG17154	FBgn0036246
267	2314.77	0.233484	0.0799997	2.91856	0.00351651	0.0321528	CG17666	FBgn0036311
268	903.75	0.249545	0.0906102	2.75405	0.00588629	0.0456673	CG11262	FBgn0036329
269	582.588	0.452385	0.108657	4.16341	3.13529e-05	0.000977578	CG17300	FBgn0036345
270	1908.88	0.294028	0.0867889	3.38786	0.000704413	0.0108788	CG5048	FBgn0036437
271	1014.72	0.335883	0.0939289	3.57592	0.000348995	0.00667208	gdrd	FBgn0036438
272	548.071	0.399946	0.106418	3.75825	0.000171108	0.00395148	Rpn12R	FBgn0036465
273	512.993	0.415787	0.118384	3.51218	0.000444448	0.00790094	CG7707	FBgn0036703
274	128.957	0.545498	0.17245	3.16323	0.00156027	0.0188083	CG13723	FBgn0036705
275	2092.43	0.27756	0.0939368	2.95475	0.00312923	0.0297085	CG12229	FBgn0036723
276	1327.43	0.251001	0.0907743	2.76511	0.00569033	0.0446021	CG13733	FBgn0036729
277	510.087	0.356374	0.105537	3.37678	0.000733408	0.0111434	CG6333	FBgn0036731
278	301.006	0.427893	0.129558	3.3027	0.000957582	0.0134614	CG6893	FBgn0036807
279	1937.72	0.271937	0.0946166	2.87409	0.00405192	0.0352555	ms(3)76Cc	FBgn0036895
280	1803.77	0.226907	0.0807669	2.8094	0.00496334	0.0407794	CG14183	FBgn0036931
281	719.501	0.266422	0.0983204	2.70973	0.00673381	0.0496502	CG17122	FBgn0036962
282	1973.12	0.311044	0.0832385	3.73679	0.000186388	0.00421101	CG12983	FBgn0037040
283	1591.8	0.251159	0.0878759	2.8581	0.0042618	0.0366298	CG7634	FBgn0037101
284	663.137	0.283989	0.102014	2.78383	0.00537207	0.0431343	CG14448	FBgn0037191
285	293.257	0.373586	0.131204	2.84737	0.00440819	0.0376257	CG14642	FBgn0037222
286	364.7	0.313066	0.11539	2.7131	0.00666565	0.0494619	CG2104	FBgn0037365
287	297.322	0.407017	0.125479	3.24372	0.00117981	0.015569	glob3	FBgn0037385
288	455.553	0.357649	0.112135	3.18945	0.00142544	0.0179462	CG10298	FBgn0037432
289	1487.32	0.315232	0.0963724	3.27098	0.00107176	0.0145712	CG1137	FBgn0037454
290	769.269	0.354811	0.103268	3.43582	0.000590755	0.00968328	CG2336	FBgn0037455
291	1463.26	0.260763	0.092092	2.83155	0.00463224	0.0390115	sowi	FBgn0037460
292	1055.68	0.297272	0.100426	2.9601	0.00307537	0.0293974	djl	FBgn0037463
293	653.931	0.286287	0.102604	2.79022	0.0052672	0.0426729	CG17944	FBgn0037500
294	887.16	0.297831	0.0971123	3.06687	0.00216313	0.0232648	wa-cup	FBgn0037502
295	212.329	0.46962	0.139219	3.37326	0.000742849	0.0112268	CG11694	FBgn0037571
296	874.01	0.332075	0.0963819	3.44541	0.0005702	0.00942452	COX7AL	FBgn0037579
297	1375.12	0.247416	0.0877201	2.82052	0.0047946	0.039924	tomboy20	FBgn0037828
298	665.768	0.370505	0.101032	3.66722	0.000245204	0.00510541	SdhCL	FBgn0037860
299	1054.66	0.284716	0.0913041	3.11833	0.00181882	0.0206634	RpL24-like	FBgn0037899
300	627.862	0.279617	0.102652	2.72393	0.00645109	0.0483517	Dnali1	FBgn0037962
301	518.242	0.393094	0.110234	3.56599	0.000362489	0.0068143	CG14736	FBgn0037986
302	82.1427	1.13615	0.217799	5.2165	1.82337e-07	1.20148e-05	CG17738	FBgn0038009
303	491.622	0.304776	0.106636	2.8581	0.00426187	0.0366298	Tim17a1	FBgn0038018
304	463.288	0.359595	0.118828	3.02617	0.00247671	0.0253677	CG14391	FBgn0038078
305	262.504	0.396891	0.128883	3.07947	0.0020737	0.0226318	CG14383	FBgn0038102
306	616.902	0.296717	0.0976662	3.03807	0.00238099	0.0248817	CG11656	FBgn0038109
307	467.76	0.336884	0.114057	2.95364	0.00314045	0.0297085	CG8138	FBgn0038122
308	603.384	0.420762	0.104779	4.01571	5.92659e-05	0.00166416	CG8508	FBgn0038123
309	223.183	0.40432	0.139936	2.88933	0.00386068	0.0343465	CG14380	FBgn0038124
310	6228.89	0.350913	0.0776223	4.52077	6.16137e-06	0.000253746	CG9920	FBgn0038200
311	141.982	0.49684	0.171286	2.90065	0.00372389	0.033565	CG14841	FBgn0038218
312	206.16	0.427333	0.140696	3.03728	0.00238721	0.0248817	CG14839	FBgn0038219
313	894.648	0.248068	0.0887983	2.79362	0.00521221	0.0424012	CG14861	FBgn0038280
314	886.141	0.310329	0.0976123	3.1792	0.00147683	0.0182691	RpL10Aa	FBgn0038281
315	34166.1	0.352821	0.0833771	4.23163	2.32e-05	0.000761825	Mf	FBgn0038294
316	890.86	0.414086	0.0967706	4.27905	1.87693e-05	0.000638492	CG4520	FBgn0038355
317	267.936	0.41942	0.131776	3.18282	0.00145847	0.0181327	CG12784	FBgn0038356
318	467.714	0.322058	0.113641	2.834	0.00459687	0.0387876	CG5623	FBgn0038357
319	2791.54	0.300767	0.0862887	3.48558	0.000491063	0.00856026	CG5614	FBgn0038359
320	616.59	0.491921	0.114969	4.27871	1.87982e-05	0.000638492	CG17475	FBgn0038481
321	394.222	0.416563	0.126525	3.29234	0.000993588	0.0138124	CG14316	FBgn0038567
322	597.333	0.391798	0.109278	3.58533	0.000336649	0.00651544	CG7208	FBgn0038575
323	1179.17	0.495679	0.10475	4.73204	2.22279e-06	0.000108763	CG7695	FBgn0038631
324	1619.75	0.282397	0.0879282	3.21168	0.00131961	0.016961	CG14297	FBgn0038655
325	1805.85	0.265707	0.0968929	2.74227	0.00610155	0.0466108	CG5217	FBgn0038694
326	1126.44	0.775322	0.117045	6.62413	3.49288e-11	5.077e-09	CG3739	FBgn0038702
327	810.804	0.259326	0.0931545	2.78383	0.00537215	0.0431343	CG15025	FBgn0038709
328	669.878	0.34143	0.0965469	3.53641	0.0004056	0.00739659	CG4783	FBgn0038756
329	339.521	0.437683	0.120982	3.61775	0.000297172	0.00588627	CG17819	FBgn0038915
330	940.689	0.304316	0.0974418	3.12306	0.00178983	0.020522	CG7059	FBgn0038957
331	1180.84	0.337465	0.0968056	3.48601	0.000490286	0.00856026	tHMG1	FBgn0038978
332	1578.92	0.299419	0.0900234	3.32601	0.000880987	0.0126911	tHMG2	FBgn0038979
333	407.826	0.395882	0.116	3.41276	0.000643088	0.0102356	CG4704	FBgn0039029
334	974.329	0.275441	0.0971003	2.83667	0.0045587	0.0385772	CG10177	FBgn0039083
335	2911.67	0.309487	0.0859176	3.60214	0.000315612	0.00617724	CG5762	FBgn0039190
336	268.552	0.437995	0.139177	3.14703	0.00164936	0.019376	CG13618	FBgn0039203
337	412.341	0.484586	0.114697	4.22493	2.39017e-05	0.00077712	CG6980	FBgn0039228
338	516.516	0.351886	0.113372	3.10383	0.00191035	0.021408	CAH4	FBgn0039235
339	1411.29	0.248421	0.0891274	2.78726	0.00531563	0.0428896	CG10845	FBgn0039246
340	514.339	0.305293	0.109169	2.79653	0.00516547	0.0421598	Trf4-2	FBgn0039251
341	1236.54	0.427375	0.0914471	4.67347	2.9616e-06	0.00013552	CG11878	FBgn0039310
342	518.031	0.30101	0.109532	2.74814	0.0059935	0.0461729	ND-49L	FBgn0039331
343	354.339	0.373348	0.115474	3.23318	0.0012242	0.0159421	CG17195	FBgn0039369
344	136.845	0.465532	0.170369	2.73249	0.00628577	0.0475353	CG4956	FBgn0039370
345	1136.24	0.828908	0.123223	6.72686	1.73358e-11	2.76366e-09	CG14245	FBgn0039452
346	355.907	0.342688	0.121745	2.8148	0.00488082	0.0403699	Spag1	FBgn0039463
347	793.833	1.11736	0.119998	9.31147	1.26073e-20	6.92279e-18	CG6283	FBgn0039474
348	1544.28	0.315534	0.10931	2.88661	0.00389421	0.0344587	CG6277	FBgn0039475
349	742.76	0.300773	0.108868	2.76272	0.00573214	0.0448355	CG17991	FBgn0039498
350	3686.92	0.256847	0.0861274	2.98217	0.00286212	0.0280646	CG3330	FBgn0039511
351	961.869	0.324474	0.0975669	3.32566	0.00088211	0.0126911	CG5402	FBgn0039521
352	122.24	0.544168	0.181261	3.00212	0.00268107	0.0268487	CG12426	FBgn0039552
353	150.493	0.793461	0.174925	4.53601	5.73277e-06	0.000241118	Sid	FBgn0039593
354	191.425	0.893758	0.174866	5.11111	3.20268e-07	1.95403e-05	CG11842	FBgn0039629
355	185.793	0.50717	0.156023	3.2506	0.0011516	0.0153271	Capa	FBgn0039722
356	493.258	0.364472	0.114159	3.19268	0.00140961	0.0178394	CG15548	FBgn0039812
357	1078.87	0.265623	0.0938117	2.83145	0.00463371	0.0390115	CG1971	FBgn0039881
358	223.051	0.913291	0.160929	5.67513	1.38583e-08	1.25666e-06	l(1)G0469	FBgn0040153
359	384.492	0.369983	0.117279	3.15471	0.00160658	0.0190523	CG3708	FBgn0040345
360	798.435	0.281465	0.102086	2.75714	0.00583097	0.0453449	eIF4E7	FBgn0040368
361	2662.76	0.239554	0.0827207	2.89594	0.00378027	0.0338138	CG12470	FBgn0040371
362	434.143	0.322379	0.115869	2.78227	0.00539802	0.0432177	CG3939	FBgn0040396
363	1067.4	0.294416	0.0997639	2.95112	0.00316619	0.0298381	ACXC	FBgn0040508
364	5243.28	0.366914	0.085249	4.30402	1.67724e-05	0.000589957	CG15219	FBgn0040519
365	191.163	0.511755	0.151957	3.36775	0.000757832	0.0114009	CG11052	FBgn0040524
366	197.335	0.581688	0.147359	3.94742	7.89986e-05	0.00214512	CG15461	FBgn0040649
367	226.236	0.418653	0.145126	2.88476	0.00391717	0.0345149	CG15458	FBgn0040651
368	189.21	0.475351	0.150805	3.1521	0.00162103	0.0191425	e(y)2b	FBgn0040670
369	853.574	0.605339	0.128878	4.69701	2.63994e-06	0.000126666	BomS6	FBgn0040733
370	4098.35	0.886448	0.32759	2.70597	0.00681053	0.0499372	BomS3	FBgn0040736
371	1050.81	0.33758	0.0961125	3.51234	0.000444176	0.00790094	CG18336	FBgn0040763
372	351.38	0.380008	0.123282	3.08243	0.00205321	0.0225238	CG14113	FBgn0040814
373	386.625	0.342824	0.114274	3.00001	0.00269974	0.026981	CG12521	FBgn0040816
374	460.987	0.372645	0.11309	3.2951	0.000983852	0.0137156	CG15577	FBgn0040904
375	2066.91	0.388177	0.0856365	4.53284	5.81955e-06	0.00024373	CG18662	FBgn0040963
376	6290.22	0.326357	0.0854575	3.81895	0.000134023	0.00331171	ocn	FBgn0041102
377	121.15	0.483902	0.178459	2.71156	0.00669667	0.0495062	ida	FBgn0041147
378	5500.08	0.348323	0.084208	4.13645	3.52713e-05	0.00107855	CG17376	FBgn0042189
379	424.75	0.416534	0.113674	3.66428	0.000248033	0.00513953	CG16741	FBgn0042198
380	1928.04	0.237348	0.0856171	2.7722	0.00556791	0.0440272	Adgf-A2	FBgn0043025
381	3571.26	0.508131	0.0984939	5.15901	2.48264e-07	1.5433e-05	CG32444	FBgn0043783
382	16897.6	0.318569	0.0791744	4.02363	5.73069e-05	0.00162298	CG12699	FBgn0046294
383	938.756	0.324047	0.0929351	3.48681	0.000488824	0.0085514	CG32236	FBgn0046793
384	5685.22	0.562062	0.107269	5.23976	1.60784e-07	1.09599e-05	BG642312	FBgn0047334
385	3693.52	0.361067	0.0861423	4.19152	2.77095e-05	0.000880646	CG31468	FBgn0047351
386	2027.47	0.274773	0.0917304	2.99544	0.0027405	0.0271959	CG30039	FBgn0050039
387	551.329	0.301958	0.105944	2.85016	0.00436972	0.0374267	COX6AL	FBgn0050093
388	682.214	0.374933	0.102349	3.66328	0.000249005	0.00514889	CG30271	FBgn0050271
389	114.809	0.585132	0.186789	3.13258	0.00173278	0.0200783	CG30325	FBgn0050325
390	1172.9	0.276688	0.0896429	3.08656	0.00202487	0.0223467	CG30350	FBgn0050350
391	177.562	0.441192	0.149758	2.94603	0.00321878	0.0301558	UQCR-11L	FBgn0050354
392	680.323	0.343754	0.101623	3.38266	0.000717875	0.0110178	CG30355	FBgn0050355
393	6838.92	0.502975	0.106742	4.71208	2.45197e-06	0.000118801	Mal-A6	FBgn0050360
394	507.693	0.393441	0.112995	3.48192	0.000497836	0.00863266	CG30371	FBgn0050371
395	1639.2	0.26669	0.0966649	2.75891	0.00579939	0.0451704	CG30378	FBgn0050378
396	650.903	0.317138	0.104247	3.04217	0.00234877	0.0247497	CG30384	FBgn0050384
397	1509.93	0.279438	0.0899439	3.1068	0.00189125	0.0212663	CG30412	FBgn0050412
398	2658.53	0.302853	0.0845088	3.58368	0.000338784	0.00652737	CG30430	FBgn0050430
399	896.044	0.310243	0.102305	3.03254	0.00242504	0.0251512	CG30487	FBgn0050487
400	314.267	0.344655	0.12161	2.83409	0.00459559	0.0387876	CG30491	FBgn0050491
401	1040.52	0.273365	0.0951359	2.87341	0.00406063	0.0352993	CG31007	FBgn0051007
402	580.539	0.30059	0.110004	2.73253	0.00628497	0.0475353	CG31008	FBgn0051008
403	1065.5	0.30013	0.0922289	3.25418	0.00113718	0.0152096	CG31010	FBgn0051010
404	248.525	0.431981	0.138039	3.1294	0.00175164	0.0202258	CG31013	FBgn0051013
405	281.132	0.400914	0.128716	3.11473	0.00184114	0.0208672	CG31050	FBgn0051050
406	174.446	0.547978	0.15581	3.51696	0.000436518	0.00784462	CG31093	FBgn0051093
407	543.163	0.435969	0.106822	4.08128	4.47888e-05	0.0013202	CG31115	FBgn0051115
408	777.216	0.278756	0.0996901	2.79622	0.00517039	0.0421652	CG31141	FBgn0051141
409	506.925	0.337885	0.110679	3.05283	0.00226693	0.0240928	CG31174	FBgn0051174
410	1543.69	0.279442	0.0945297	2.95612	0.00311531	0.0296931	CG31204	FBgn0051204
411	1492.11	0.338434	0.0925507	3.65674	0.000255448	0.00524334	CG31206	FBgn0051206
412	5226.55	0.274068	0.0827029	3.31389	0.000920078	0.0131227	CG31226	FBgn0051226
413	313.832	0.352812	0.12962	2.72189	0.00649089	0.0485662	CG31267	FBgn0051267
414	101.492	0.550468	0.190968	2.8825	0.00394528	0.0346932	CG31279	FBgn0051279
415	2518.83	0.30527	0.0832722	3.66593	0.000246443	0.00511732	Tpl94D	FBgn0051281
416	815.736	0.322357	0.101019	3.19104	0.00141762	0.0178908	CG31287	FBgn0051287
417	661.88	0.382393	0.0998856	3.82831	0.000129028	0.00322048	CG31294	FBgn0051294
418	1121.03	0.376336	0.0903666	4.16454	3.11977e-05	0.000975816	CG31327	FBgn0051327
419	5160.58	0.23521	0.0842318	2.79242	0.00523159	0.0424889	Jupiter	FBgn0051363
420	637.806	0.272177	0.0981036	2.77438	0.00553069	0.0440272	CG31391	FBgn0051391
421	1077.35	0.26814	0.096704	2.77279	0.00555772	0.0440272	CG31459	FBgn0051459
422	632.686	0.420632	0.102298	4.11182	3.92551e-05	0.00117932	CG31482	FBgn0051482
423	383.625	0.32093	0.118331	2.71213	0.00668527	0.0494961	CG31627	FBgn0051627
424	3043.56	0.327894	0.0911517	3.59724	0.000321614	0.00626989	CG31639	FBgn0051639
425	526.235	0.385877	0.116713	3.30622	0.000945654	0.0133898	COX6CL	FBgn0051644
426	625.458	0.291536	0.10712	2.72159	0.00649684	0.048574	Tengl3	FBgn0051679
427	704.63	0.305219	0.099479	3.06818	0.0021537	0.0232139	Tengl1	FBgn0051682
428	133.811	0.496067	0.168544	2.94326	0.0032478	0.0302842	tplus3b	FBgn0051703
429	3037.46	0.260213	0.0821944	3.16582	0.00154648	0.0187781	CG31709	FBgn0051709
430	9733.35	0.296447	0.0865442	3.42539	0.000613924	0.00994759	CG31740	FBgn0051740
431	1826.99	0.229197	0.0775995	2.95359	0.00314098	0.0297085	CG31773	FBgn0051773
432	3747.21	0.277522	0.0964584	2.87712	0.00401328	0.0351213	Acp24A4	FBgn0051779
433	2469.06	0.337343	0.0823353	4.09719	4.18202e-05	0.00124129	CG31788	FBgn0051788
434	976.551	0.307158	0.0885827	3.46747	0.000525382	0.00894374	CG31802	FBgn0051802
435	467.339	0.35272	0.112244	3.14242	0.00167555	0.0196222	Rsph9	FBgn0051803
436	566.29	0.334665	0.109751	3.04931	0.00229365	0.0242724	CG31804	FBgn0051804
437	636.503	0.312706	0.104846	2.98253	0.00285879	0.0280646	CG31816	FBgn0051816
438	3781.28	0.321814	0.0906217	3.55118	0.000383507	0.00711178	CG31820	FBgn0051820
439	533.546	0.402139	0.110027	3.6549	0.000257287	0.00524334	t-cup	FBgn0051858
440	384.755	0.364746	0.118371	3.08137	0.00206051	0.0225788	CG31861	FBgn0051861
441	1621.94	0.380639	0.0935046	4.0708	4.68521e-05	0.00136202	CG31870	FBgn0051870
442	795.603	0.289022	0.10588	2.7297	0.00633916	0.0477875	CG31882	FBgn0051882
443	1042.68	0.314926	0.0955342	3.29647	0.000979077	0.0136684	Mst27D	FBgn0051907
444	548.348	0.325451	0.108139	3.00955	0.00261632	0.0263875	CG31910	FBgn0051910
445	4345.86	0.210998	0.0750016	2.81324	0.00490445	0.0404976	CG31948	FBgn0051948
446	580.479	0.29408	0.108559	2.70895	0.00674968	0.0497122	CG31949	FBgn0051949
447	284.793	0.427549	0.130026	3.28819	0.00100834	0.0138808	Sbat	FBgn0051950
448	1037.56	0.317305	0.0954022	3.32597	0.000881117	0.0126911	CG31952	FBgn0051952
449	5583.2	0.22316	0.0800095	2.78917	0.00528441	0.0427423	CG31988	FBgn0051988
450	508.457	0.379051	0.132107	2.86927	0.0041142	0.0355773	CG31997	FBgn0051997
451	460.155	0.315147	0.106381	2.96245	0.00305202	0.029316	CG32022	FBgn0052022
452	702.252	0.277428	0.101662	2.72892	0.00635422	0.0478333	CG32061	FBgn0052061
453	413.071	0.352818	0.118177	2.98549	0.00283121	0.0278722	CG32117	FBgn0052117
454	1045.9	0.318276	0.103515	3.07469	0.00210724	0.0228628	saturn	FBgn0052141
455	1341.28	0.312445	0.0977518	3.19631	0.00139198	0.0176615	CG32181	FBgn0052181
456	2435.09	0.387908	0.0847607	4.57651	4.72788e-06	0.00020769	CG32192	FBgn0052192
457	116.548	0.554096	0.182169	3.04167	0.00235273	0.0247541	CG32219	FBgn0052219
458	122.015	0.57209	0.177821	3.21722	0.00129441	0.0166805	CG32228	FBgn0052228
459	369.03	0.326347	0.116754	2.79517	0.00518727	0.0422365	CG32313	FBgn0052313
460	2803.83	0.276191	0.0871355	3.16968	0.00152609	0.0186681	CG32371	FBgn0052371
461	790.184	0.385926	0.0982996	3.92602	8.63635e-05	0.00229467	CG32440	FBgn0052440
462	1153.42	0.257044	0.092585	2.7763	0.00549806	0.0438809	CG32450	FBgn0052450
463	1206.67	0.294376	0.0907998	3.24204	0.00118679	0.0156195	CG32459	FBgn0052459
464	232.947	0.397313	0.140803	2.82178	0.00477586	0.0399006	CG32487	FBgn0052487
465	1547.17	0.270392	0.0925554	2.9214	0.00348459	0.0319496	CG32591	FBgn0052591
466	398.327	0.368137	0.121577	3.028	0.00246175	0.0253455	CG32650	FBgn0052650
467	1619.61	0.297824	0.0894323	3.33016	0.000867966	0.0126221	CG32655	FBgn0052655
468	2991.59	0.647284	0.0929515	6.96367	3.31522e-12	5.7487e-10	Muc11A	FBgn0052656
469	204.084	0.462814	0.155471	2.97686	0.00291221	0.0283589	CG32718	FBgn0052718
470	301.308	0.397749	0.127147	3.12826	0.00175845	0.0202806	CG32720	FBgn0052720
471	915.387	0.371682	0.101323	3.66827	0.000244197	0.00510541	CG32832	FBgn0052832
472	383.76	0.409992	0.128494	3.19074	0.0014191	0.0178908	CG32846	FBgn0052846
473	463.135	0.378045	0.110538	3.42006	0.000626082	0.0100949	CG32847	FBgn0052847
474	327.51	0.322378	0.118841	2.71269	0.00667395	0.0494863	CG32944	FBgn0052944
475	525.871	0.383541	0.11286	3.39838	0.000677861	0.010618	CG33136	FBgn0053136
476	922.412	0.318782	0.0942541	3.38215	0.000719198	0.011021	CG33233	FBgn0053233
477	1244.5	0.696597	0.100555	6.92751	4.28317e-12	7.29911e-10	CG33258	FBgn0053258
478	1653.23	0.307996	0.0868059	3.5481	0.00038802	0.007182	CG33293	FBgn0053293
479	361.548	0.372791	0.132614	2.81111	0.00493712	0.0406654	CG33489	FBgn0053489
480	452.88	0.460162	0.125045	3.67998	0.000233248	0.00494726	CG33668	FBgn0053668
481	395.647	0.382575	0.116474	3.28463	0.00102116	0.0140378	CG34021	FBgn0054021
482	899.468	0.504045	0.114977	4.38389	1.16581e-05	0.00044149	CG34026	FBgn0054026
483	159.464	2.15087	0.199421	10.7855	4.02846e-27	3.98173e-24	CG34040	FBgn0054040
484	249.997	0.432621	0.135984	3.1814	0.00146564	0.0181735	CG34049	FBgn0054049
485	211.04	0.485765	0.13897	3.49547	0.000473236	0.00833772	ARY	FBgn0058064
486	525.533	0.280516	0.102351	2.74074	0.00613008	0.0466449	CG30270	FBgn0061435
487	463.3	0.332867	0.114752	2.90074	0.00372279	0.033565	CG31275	FBgn0063261
488	2401.66	0.305363	0.0848075	3.60066	0.000317406	0.00620008	CG31178	FBgn0064912
489	1323.04	0.26933	0.088417	3.04613	0.00231805	0.024465	CG4681	FBgn0069913
490	291.344	0.367876	0.127253	2.89091	0.00384131	0.0342976	CG41106	FBgn0069938
491	1112.54	0.313009	0.0938621	3.33478	0.000853675	0.0124818	CG34107	FBgn0083943
492	2108.23	0.426914	0.109165	3.91073	9.20191e-05	0.00242556	CG34166	FBgn0085195
493	4299.7	0.267407	0.0809817	3.30206	0.000959773	0.0134614	CG34168	FBgn0085197
494	163.091	0.593099	0.165032	3.59385	0.000325834	0.00633965	CG34198	FBgn0085227
495	166.774	0.598645	0.156693	3.8205	0.000133184	0.00329922	CG34203	FBgn0085232
496	371.569	0.431835	0.11431	3.77776	0.000158243	0.003708	CG34204	FBgn0085233
497	1273.36	0.464774	0.093127	4.99075	6.01441e-07	3.49685e-05	CG34212	FBgn0085241
498	96.0435	0.570237	0.198156	2.87773	0.00400554	0.0350982	CG34283	FBgn0085312
499	449.699	0.39883	0.131863	3.02459	0.00248973	0.0254483	CG34284	FBgn0085313
500	193.728	0.525306	0.155148	3.38583	0.000709634	0.0109253	CG34286	FBgn0085315
501	337.943	0.405928	0.119065	3.40929	0.000651321	0.0103003	CG34287	FBgn0085316
502	562.376	0.314837	0.109139	2.88473	0.0039175	0.0345149	CG34292	FBgn0085321
503	449.837	0.331556	0.115854	2.86185	0.00421174	0.0362808	CG34331	FBgn0085360
504	920.678	0.312994	0.094282	3.31976	0.00090094	0.0129244	CG34425	FBgn0085454
505	1065.03	0.374165	0.0913482	4.09603	4.20291e-05	0.00124376	CG34457	FBgn0085486
506	484.446	0.330677	0.112296	2.94469	0.0032328	0.0302487	CG41561	FBgn0085692
507	523.457	0.422378	0.102	4.14095	3.45869e-05	0.00106167	Mst36Fa	FBgn0086681
508	853.581	0.326279	0.100506	3.24637	0.00116886	0.0154803	UK114	FBgn0086691
509	1611.95	0.25694	0.0903227	2.84469	0.00444553	0.0378198	Cyt-c-d	FBgn0086907
510	460.062	0.358956	0.111258	3.22633	0.00125391	0.016222	CG14644	FBgn0250821
511	416.154	0.315977	0.115273	2.74112	0.00612306	0.0466449	CG33655	FBgn0250824
512	545.29	0.414162	0.106747	3.87984	0.000104526	0.00269045	CG34241	FBgn0250825
513	707.327	0.305784	0.103595	2.95174	0.00315994	0.0298308	CG34160	FBgn0250826
514	859.899	0.259305	0.0956982	2.70961	0.00673623	0.0496502	CG33308	FBgn0250834
515	563.757	0.343355	0.105369	3.25859	0.00111967	0.015016	CG15394	FBgn0250835
516	254.583	0.411103	0.134723	3.05148	0.00227719	0.0241742	CG42263	FBgn0259148
517	493.008	0.386003	0.110058	3.50726	0.000452747	0.00801963	CG42288	FBgn0259184
518	860.108	0.377707	0.0986793	3.82763	0.000129385	0.00322126	CG42355	FBgn0259701
519	3068.89	0.255882	0.0848349	3.01623	0.00255936	0.0259671	CG42393	FBgn0259739
520	293.379	0.495347	0.135513	3.65535	0.000256836	0.00524334	Skadu	FBgn0259922
521	15990.2	0.279806	0.102055	2.74173	0.00611166	0.0466108	Sfp60F	FBgn0259968
522	22385.1	0.359098	0.0968917	3.70618	0.000210412	0.00462198	Sfp87B	FBgn0259975
523	1468.21	0.286868	0.0930282	3.08366	0.0020447	0.0224803	CG42523	FBgn0260428
524	677.611	0.314209	0.101107	3.10768	0.00188564	0.0212274	CG32295	FBgn0260480
525	199.664	0.495867	0.148106	3.34806	0.000813802	0.0120775	CG42536	FBgn0260644
526	1462.54	0.279904	0.0944936	2.96215	0.00305503	0.0293164	CG42556	FBgn0260758
527	303.84	0.613788	0.12519	4.90287	9.44468e-07	5.15753e-05	CG42597	FBgn0260996
528	433.95	1.20964	0.12322	9.81695	9.51819e-23	6.71984e-20	Pif1A	FBgn0261015
529	2632.47	0.254373	0.0875162	2.90659	0.00365396	0.033073	ymp	FBgn0261287
530	75.6756	0.606896	0.218513	2.77739	0.00547976	0.043785	CG42658	FBgn0261523
531	969.416	0.366322	0.102402	3.57727	0.000347197	0.00667208	CG42659	FBgn0261531
532	4813.43	0.837678	0.221575	3.78056	0.000156478	0.00368244	tobi	FBgn0261575
533	332.444	0.430889	0.129047	3.33901	0.000840761	0.0123626	CG42710	FBgn0261627
534	977.652	0.342802	0.111774	3.06691	0.00216282	0.0232648	CG42782	FBgn0261853
535	816.309	0.372101	0.114003	3.26396	0.00109868	0.0148352	CG42789	FBgn0261860
536	2725.19	1.47519	0.184672	7.98817	1.36962e-15	3.76036e-13	CG42807	FBgn0261989
537	1606.87	0.288427	0.0937321	3.07714	0.00208995	0.0227553	CG42820	FBgn0262002
538	93.5904	0.934582	0.224114	4.17012	3.04433e-05	0.000958284	CG42821	FBgn0262003
539	879.373	0.3097	0.0897193	3.45188	0.000556694	0.00927886	CG42853	FBgn0262100
540	351.893	0.336395	0.121838	2.76099	0.00576263	0.0449194	CG43049	FBgn0262351
541	409.235	0.561044	0.119754	4.68497	2.80007e-06	0.000132421	CG43050	FBgn0262352
542	96.3303	1.91713	0.22364	8.57241	1.01341e-17	3.70982e-15	CG43055	FBgn0262357
543	178.431	0.465748	0.153371	3.03674	0.00239151	0.0248817	CG43059	FBgn0262361
544	166.757	0.488712	0.161978	3.01714	0.0025517	0.0259475	CG43076	FBgn0262486
545	488.942	0.420822	0.110597	3.80499	0.000141811	0.00345987	CG43077	FBgn0262487
546	452.72	0.480512	0.114906	4.18176	2.89255e-05	0.000916345	CG43121	FBgn0262581
547	211.08	0.433279	0.150929	2.87075	0.00409498	0.0354731	CG43168	FBgn0262787
548	244.921	0.449531	0.132602	3.39007	0.000698757	0.0108083	CG43183	FBgn0262812
549	249.231	0.422752	0.136819	3.08986	0.00200253	0.0221894	CG43185	FBgn0262814
550	211.214	0.57236	0.148492	3.85449	0.000115971	0.0029382	CG43203	FBgn0262839
551	569.9	0.341677	0.102704	3.32682	0.000878423	0.0126911	CG43251	FBgn0262896
552	158.941	0.491689	0.162787	3.02044	0.00252409	0.0257197	CG43317	FBgn0263022
553	238.541	0.4608	0.13647	3.37657	0.000733951	0.0111434	CG43321	FBgn0263026
554	289.044	0.369314	0.133353	2.76944	0.00561533	0.0442952	CG43329	FBgn0263034
555	357.189	0.377971	0.123531	3.05972	0.00221543	0.0236578	CG43351	FBgn0263083
556	597.727	0.301025	0.10964	2.74559	0.0060403	0.0463887	Phae2	FBgn0263235
557	456.293	0.346314	0.114256	3.03104	0.0024371	0.0252498	Cngl	FBgn0263257
558	1269.68	0.300523	0.094365	3.18469	0.0014491	0.0180994	CG43638	FBgn0263647
559	1059.52	0.289312	0.0929548	3.11239	0.00185579	0.020963	CG43679	FBgn0263762
560	560.643	0.344617	0.116047	2.96963	0.0029816	0.0289206	CG40486	FBgn0263830
561	562.826	0.44807	0.108336	4.13591	3.53551e-05	0.00107855	CG43750	FBgn0264081
562	144.181	0.47435	0.172824	2.74469	0.00605679	0.0464792	CG43760	FBgn0264260
563	591.98	0.386885	0.10853	3.56476	0.000364189	0.0068175	CG43788	FBgn0264329
564	502.433	0.305358	0.108027	2.82667	0.00470342	0.0394193	CG43845	FBgn0264427
565	82.6688	0.762122	0.209263	3.64194	0.000270589	0.00544705	CG43902	FBgn0264503
566	437.853	0.45087	0.114515	3.9372	8.24394e-05	0.00222631	CG43935	FBgn0264563
567	2117.21	0.269728	0.0862994	3.12549	0.00177508	0.0203774	RhoGEF3	FBgn0264707
568	635.913	0.316059	0.107796	2.93201	0.00336779	0.0312263	CG44142	FBgn0264991
569	160.474	0.465257	0.16462	2.82625	0.00470964	0.0394193	CG44163	FBgn0265046
570	3642.48	0.356898	0.0870092	4.10184	4.09882e-05	0.00122395	CG42688	FBgn0265263
571	975.244	0.290645	0.0933324	3.11408	0.0018452	0.0208672	CG15425	FBgn0265269
572	464.354	0.551646	0.106986	5.15624	2.51961e-07	1.55649e-05	COX7CL	FBgn0265342
573	533.679	0.308404	0.105118	2.93388	0.00334752	0.0310675	CG44403	FBgn0265576
574	155.473	0.43966	0.159231	2.76114	0.00575991	0.0449194	Prosalpha4T1	FBgn0265606
575	893.535	0.268074	0.0968748	2.76722	0.00565371	0.0444208	CG44433	FBgn0265625
576	5897.9	0.359161	0.0823194	4.36302	1.28279e-05	0.000474872	CG45080	FBgn0266455
577	331.799	0.370544	0.125114	2.96166	0.00305982	0.029334	CG45603	FBgn0267163
578	1117.04	0.280973	0.0917607	3.06202	0.00219852	0.0235941	Ntl	FBgn0267326
579	2508.04	0.345556	0.0792229	4.36183	1.28982e-05	0.000475693	mil	FBgn0267366
580	1519.07	0.308124	0.0936918	3.2887	0.00100651	0.0138808	CG46025	FBgn0267689
581	4456.36	0.258539	0.0850045	3.04148	0.0023542	0.0247541	CG46059	FBgn0267726
582	810.604	0.66427	0.116245	5.71438	1.10105e-08	1.03646e-06	Alp2	FBgn0283480
583	4282.44	0.274007	0.0839137	3.26534	0.00109334	0.0147833	vrs	FBgn0286507
584	227.704	0.474289	0.141025	3.36315	0.000770585	0.0115401	CG46441	FBgn0287211
585	509.266	0.389693	0.115359	3.37809	0.0007299	0.011133	ccb	FBgn0287645
586	15186	0.227018	0.0780195	2.90976	0.00361703	0.032825	Pen	FBgn0287720
587	11769.6	-0.245882	0.0847416	-2.90154	0.00371328	0.0335485	Act5C	FBgn0000042
588	792.596	-0.329308	0.103861	-3.17064	0.00152103	0.0186293	Gart	FBgn0000053
589	2465.31	-0.235284	0.0817997	-2.87635	0.00402309	0.0351585	AnxB9	FBgn0000083
590	9995.88	-0.249606	0.0768827	-3.24658	0.001168	0.0154803	Cat	FBgn0000261
591	2798.81	-1.23387	0.12161	-10.1461	3.44827e-24	2.62175e-21	Col4a1	FBgn0000299
592	418.733	-0.34255	0.117142	-2.92423	0.00345306	0.0317784	ck	FBgn0000317
593	3157.95	-0.288225	0.0919572	-3.13433	0.00172245	0.0200055	Chc	FBgn0000319
594	1777.9	-0.254048	0.0800333	-3.17428	0.00150211	0.0184433	crc	FBgn0000370
595	3442.46	-0.432577	0.0990103	-4.36901	1.24809e-05	0.000465512	Cyt-b5-r	FBgn0000406
596	9487.18	-0.302532	0.0925581	-3.26857	0.00108093	0.0146601	Sap-r	FBgn0000416
597	2008.06	-0.285782	0.0872068	-3.27706	0.00104893	0.01432	Dip-B	FBgn0000454
598	627.133	-0.315862	0.104714	-3.01643	0.00255771	0.0259671	DNaseII	FBgn0000477
599	310.179	-1.10344	0.270621	-4.07743	4.55361e-05	0.00132913	e	FBgn0000527
600	505.03	-0.390658	0.124739	-3.13181	0.00173732	0.0201074	ed	FBgn0000547
601	30132.1	-0.287082	0.0907361	-3.16393	0.00155656	0.0188083	eEF2	FBgn0000559
602	781.863	-0.387317	0.125184	-3.09397	0.00197496	0.0219191	MsrA	FBgn0000565
603	27456.3	-0.256397	0.0932201	-2.75045	0.00595138	0.0459558	Eno	FBgn0000579
604	11999.4	-0.368074	0.0997405	-3.69032	0.000223973	0.00482474	Est-6	FBgn0000592
605	575.874	-0.346232	0.114516	-3.02343	0.00249927	0.0255194	Fas3	FBgn0000636
606	10362.8	-0.342975	0.109349	-3.13652	0.00170968	0.0199488	Actn	FBgn0000667
607	1305.82	-0.307724	0.088891	-3.46181	0.00053655	0.00904993	flw	FBgn0000711
608	303.597	-0.43203	0.129218	-3.34342	0.000827534	0.0122445	fog	FBgn0000719
609	1803.66	-0.273524	0.100194	-2.72995	0.00633434	0.0477875	for	FBgn0000721
610	165.378	-0.58685	0.172531	-3.40142	0.000670362	0.010534	fw	FBgn0001083
611	1659.07	-0.668986	0.113171	-5.91127	3.39471e-09	3.6471e-07	bnb	FBgn0001090
612	40982.9	-0.300769	0.0990302	-3.03714	0.00238831	0.0248817	Gapdh1	FBgn0001091
613	2730.44	-0.467328	0.0969726	-4.81917	1.44155e-06	7.38255e-05	Glt	FBgn0001114
614	15985.9	-0.52617	0.188497	-2.7914	0.00524798	0.0425871	Gpdh1	FBgn0001128
615	1708.56	-0.387005	0.0856826	-4.51672	6.28038e-06	0.000257574	Gs1	FBgn0001142
616	8442.41	-0.675656	0.0938376	-7.20027	6.00954e-13	1.16467e-10	Gs2	FBgn0001145
617	1598.71	-0.536177	0.0961758	-5.57497	2.47579e-08	2.07379e-06	Hn	FBgn0001208
618	6435.72	-0.249545	0.0812657	-3.07073	0.00213533	0.0230906	Hsc70-3	FBgn0001218
619	1253.29	-0.33697	0.100117	-3.36577	0.000763302	0.0114492	if	FBgn0001250
620	349.545	-0.415467	0.119294	-3.48271	0.000496357	0.00863266	Gli	FBgn0001987
621	196.638	-0.421141	0.145194	-2.90053	0.0037253	0.033565	AspRS	FBgn0002069
622	541.373	-0.878046	0.133111	-6.59632	4.21486e-11	5.95138e-09	LanA	FBgn0002526
623	193.807	-0.886039	0.179436	-4.93792	7.89587e-07	4.43425e-05	Lsp1beta	FBgn0002563
624	1164.05	-0.326572	0.109561	-2.98072	0.00287571	0.02817	Mal-A3	FBgn0002571
625	267.715	-0.360091	0.132992	-2.70761	0.00677691	0.0498323	Kaz-m1	FBgn0002578
626	665.698	-1.25039	0.12835	-9.74202	1.99539e-22	1.23265e-19	ninaD	FBgn0002939
627	1430.14	-1.29115	0.223777	-5.7698	7.93637e-09	7.6905e-07	Ppn	FBgn0003137
628	23692.6	-0.325116	0.112566	-2.88822	0.00387434	0.034376	Prm	FBgn0003149
629	1607.87	-0.367564	0.0984725	-3.73265	0.000189474	0.00426597	Pu	FBgn0003162
630	681.159	-1.4332	0.1128	-12.7057	5.50053e-37	1.35918e-33	Polr2A	FBgn0003277
631	27651.3	-0.333093	0.109169	-3.05117	0.00227948	0.0241742	Jon99Ciii	FBgn0003357
632	71605.8	-0.285316	0.104231	-2.73736	0.0061935	0.0470173	sesB	FBgn0003360
633	655.949	-0.377191	0.103962	-3.62817	0.000285439	0.00569955	sev	FBgn0003366
634	388.304	-0.493824	0.141853	-3.48124	0.000499101	0.00863944	sog	FBgn0003463
635	1482.31	-0.479361	0.0917699	-5.22351	1.75561e-07	1.17246e-05	betaTub97EF	FBgn0003890
636	166.061	-0.516105	0.165586	-3.11685	0.00182797	0.0207435	hid	FBgn0003997
637	2183.81	-0.274438	0.0895131	-3.06589	0.0021702	0.0233155	kst	FBgn0004167
638	1060.4	-0.329079	0.110911	-2.96706	0.00300661	0.0290492	Vinc	FBgn0004397
639	1422.65	-1.02276	0.302558	-3.38038	0.000723847	0.0110751	LysB	FBgn0004425
640	5309.98	-0.994195	0.340638	-2.91863	0.00351577	0.0321528	LysD	FBgn0004427
641	1091.52	-1.04645	0.210756	-4.96521	6.86274e-07	3.92089e-05	LysE	FBgn0004428
642	14958	-0.639951	0.102972	-6.21479	5.1394e-10	6.19486e-08	GlyP	FBgn0004507
643	1081.45	-0.369996	0.0983959	-3.76028	0.000169722	0.00392865	Mdr49	FBgn0004512
644	246.476	-0.392594	0.144188	-2.7228	0.00647315	0.0484701	ex	FBgn0004583
645	174.989	-0.466846	0.151988	-3.0716	0.00212918	0.0230501	N	FBgn0004647
646	380.816	-0.438049	0.118113	-3.70873	0.000208302	0.0046022	mdy	FBgn0004797
647	6319.46	-0.347796	0.102414	-3.39597	0.000683855	0.0106604	Scsalpha1	FBgn0004888
648	89.3249	-0.930885	0.250172	-3.72098	0.000198454	0.00440791	fln	FBgn0005633
649	173.812	-1.10216	0.188964	-5.83261	5.45662e-09	5.50339e-07	Cyp4d1	FBgn0005670
650	624.859	-0.387574	0.103494	-3.7449	0.000180468	0.00411001	GluProRS	FBgn0005674
651	139339	-0.261498	0.0828021	-3.15811	0.00158794	0.0189784	Cyp4g1	FBgn0010019
652	29319.8	-0.397738	0.0987349	-4.02834	5.61711e-05	0.00159539	mAcon1	FBgn0010100
653	56293.3	-0.413109	0.106359	-3.88411	0.000102705	0.00265049	ATPsynbeta	FBgn0010217
654	228.961	-0.445706	0.139983	-3.18401	0.00145251	0.0180994	Nmdmc	FBgn0010222
655	3857.06	-0.525989	0.0888824	-5.91782	3.26245e-09	3.54352e-07	Gel	FBgn0010225
656	616.882	-0.622702	0.123758	-5.03159	4.86424e-07	2.86179e-05	Mdr50	FBgn0010241
657	1961.67	-0.394784	0.0872501	-4.52474	6.04688e-06	0.000250073	Myo61F	FBgn0010246
658	236.511	-0.54525	0.169598	-3.21496	0.00130463	0.0167903	htl	FBgn0010389
659	675.539	-0.449371	0.101256	-4.43795	9.08198e-06	0.000353411	LamC	FBgn0010397
660	7017.28	-0.252943	0.0752316	-3.36219	0.000773277	0.0115454	RpS19a	FBgn0010412
661	4243.81	-0.818112	0.188163	-4.34789	1.37455e-05	0.000501332	epsilonTry	FBgn0010425
662	1972.45	-0.272741	0.0885273	-3.08086	0.002064	0.0225921	cora	FBgn0010434
663	1087.06	-0.387792	0.0991617	-3.91071	9.20262e-05	0.00242556	dmGlut	FBgn0010497
664	2633.7	-0.242907	0.0852649	-2.84885	0.00438772	0.0374833	wal	FBgn0010516
665	3295.02	-0.356536	0.101292	-3.51988	0.000431742	0.00777293	Aldh-III	FBgn0010548
666	783.911	-0.471133	0.107584	-4.37923	1.19099e-05	0.000447597	Sply	FBgn0010591
667	899.327	-0.332852	0.113174	-2.94106	0.00327094	0.0304712	MFS14	FBgn0010651
668	536.719	-0.411507	0.105673	-3.89415	9.85422e-05	0.00256313	fbl	FBgn0011205
669	54356	-0.50508	0.172316	-2.93113	0.00337734	0.0312855	blw	FBgn0011211
670	268.838	-0.420906	0.134335	-3.13327	0.00172873	0.0200549	Sema2a	FBgn0011260
671	2011.71	-0.271968	0.0890169	-3.05524	0.00224884	0.0239263	Stt3B	FBgn0011336
672	174.969	-0.495059	0.157888	-3.13551	0.00171555	0.0199488	etaTry	FBgn0011554
673	2086.74	-0.501813	0.104454	-4.80416	1.55399e-06	7.87674e-05	thetaTry	FBgn0011555
674	284.953	-0.385727	0.142532	-2.70625	0.0068048	0.0499322	fng	FBgn0011591
675	742.849	-0.307104	0.10699	-2.87039	0.00409967	0.0354826	ine	FBgn0011603
676	14915.5	-0.304663	0.0979947	-3.10898	0.00187737	0.0211584	EbpIII	FBgn0011695
677	597.505	-0.761411	0.12213	-6.23446	4.53351e-10	5.60115e-08	Tig	FBgn0011722
678	245.94	-0.390687	0.13473	-2.89978	0.00373419	0.0335839	ana	FBgn0011746
679	607.08	-0.76185	0.115732	-6.5829	4.6137e-11	6.42279e-09	Pxn	FBgn0011828
680	252.832	-0.441601	0.160396	-2.75319	0.00590184	0.045752	Tis11	FBgn0011837
681	11774.8	-0.230453	0.0786894	-2.92864	0.00340446	0.0314483	Aldh	FBgn0012036
682	1744.73	-0.324633	0.0893689	-3.63251	0.000280676	0.00562719	Ance	FBgn0012037
683	6038.61	-0.298229	0.091244	-3.26848	0.00108126	0.0146601	Gp150	FBgn0013272
684	275.048	-0.599731	0.128167	-4.67929	2.87874e-06	0.000134262	Pex1	FBgn0013563
685	95.3794	-0.652573	0.224212	-2.91052	0.00360827	0.0328097	mt:ATPase8	FBgn0013673
686	795.948	-0.332138	0.119343	-2.78305	0.00538512	0.0432033	mt:ND2	FBgn0013680
687	3593.31	-0.266275	0.0888393	-2.99727	0.00272411	0.0271149	Idgf6	FBgn0013763
688	6314.84	-0.472677	0.0961628	-4.91538	8.8609e-07	4.94809e-05	Cp1	FBgn0013770
689	564.695	-0.436334	0.118011	-3.69739	0.000217827	0.00471116	Hf	FBgn0014000
690	138.597	-1.26881	0.178468	-7.10947	1.1649e-12	2.21421e-10	Sr-CI	FBgn0014033
691	1708.57	-0.464458	0.0982129	-4.7291	2.25522e-06	0.000109806	fax	FBgn0014163
692	403.064	-0.389751	0.131947	-2.95385	0.00313832	0.0297085	sty	FBgn0014388
693	1343.59	-0.336706	0.101948	-3.30272	0.000957523	0.0134614	Cyp4e2	FBgn0014469
694	333.459	-0.426077	0.140394	-3.03487	0.00240638	0.0249839	iotaTry	FBgn0015001
695	195.789	-0.65312	0.196109	-3.33038	0.000867263	0.0126221	Cyp4e3	FBgn0015035
696	1695.38	-0.398777	0.0985547	-4.04625	5.20444e-05	0.00149537	Cyp9b2	FBgn0015039
697	116.27	-0.797915	0.18579	-4.29472	1.74914e-05	0.000606614	alpha-Est2	FBgn0015570
698	1950.23	-0.465573	0.0805735	-5.77824	7.54869e-09	7.38725e-07	alpha-Est7	FBgn0015575
699	673.373	-0.37364	0.111743	-3.34375	0.000826539	0.0122445	alpha-Est8	FBgn0015576
700	12661.8	-0.348966	0.0755954	-4.61624	3.90758e-06	0.000173976	Cpr	FBgn0015623
701	1331.38	-0.322197	0.0958218	-3.36246	0.000772502	0.0115454	Hmu	FBgn0015737
702	10140.2	-0.308643	0.0895393	-3.44701	0.000566832	0.00940028	Msr-110	FBgn0015766
703	110.382	-0.649789	0.188446	-3.44814	0.000564467	0.00939171	NetA	FBgn0015773
704	4536.3	-0.413719	0.0990644	-4.17627	2.9633e-05	0.00093576	nrv2	FBgn0015777
705	710.081	-0.285352	0.0993521	-2.87213	0.00407719	0.0353499	Rab6	FBgn0015797
706	1291.8	-0.390412	0.0860346	-4.53784	5.68324e-06	0.000240056	ScpX	FBgn0015808
707	1049.13	-0.421111	0.0992653	-4.24228	2.21264e-05	0.000733884	crq	FBgn0015924
708	2086.96	-1.32016	0.11978	-11.0216	3.0078e-28	4.24701e-25	vkg	FBgn0016075
709	542.172	-0.337553	0.108208	-3.1195	0.00181159	0.0206287	fz2	FBgn0016797
710	694.37	-0.323082	0.0990705	-3.26113	0.00110968	0.0149428	sktl	FBgn0016984
711	9654.14	-0.394547	0.0990072	-3.98503	6.74705e-05	0.00187326	ND-75	FBgn0017566
712	13221.6	-0.280639	0.0990278	-2.83394	0.00459777	0.0387876	ATPsynB	FBgn0019644
713	1896.9	-0.296074	0.0924012	-3.20422	0.00135427	0.0172717	colt	FBgn0019830
714	1538.54	-0.238553	0.0845513	-2.8214	0.00478139	0.0399006	Surf4	FBgn0019925
715	6346.72	-0.307193	0.105927	-2.90003	0.00373128	0.0335839	ND-42	FBgn0019957
716	15583	-0.378002	0.108886	-3.47154	0.000517487	0.00885305	ATPsyngamma	FBgn0020235
717	4885.71	-0.252844	0.0858976	-2.94355	0.0032447	0.0302842	ATPCL	FBgn0020236
718	346.016	-0.544681	0.11965	-4.55229	5.30652e-06	0.000229038	stumps	FBgn0020299
719	1043.54	-0.335502	0.0903196	-3.71461	0.000203519	0.00451027	TppII	FBgn0020370
720	1377.01	-0.471122	0.102856	-4.5804	4.64084e-06	0.000204777	Idgf2	FBgn0020415
721	556.444	-1.05043	0.118939	-8.83172	1.03076e-18	4.63094e-16	Ag5r2	FBgn0020508
722	2078.37	-0.424916	0.100262	-4.23804	2.25475e-05	0.000742865	Paics	FBgn0020513
723	1708.45	-0.32915	0.106889	-3.07935	0.00207451	0.0226318	pio	FBgn0020521
724	3586.71	-0.243301	0.0823195	-2.95558	0.00312086	0.0297085	Trxr-1	FBgn0020653
725	1642.6	-0.46981	0.0969484	-4.84598	1.2599e-06	6.65926e-05	scu	FBgn0021765
726	832.629	-0.334444	0.121111	-2.76146	0.00575438	0.0449194	CG10340	FBgn0022344
727	769.215	-0.324197	0.0973676	-3.32962	0.000869654	0.0126221	CG1910	FBgn0022349
728	247.489	-0.480356	0.157479	-3.05029	0.00228618	0.0242193	Cht2	FBgn0022702
729	332.474	-0.390168	0.122059	-3.19656	0.00139078	0.0176615	Oat	FBgn0022774
730	939.821	-0.347084	0.101674	-3.41369	0.000640896	0.0102171	caps	FBgn0023095
731	1617.13	-0.272117	0.0921293	-2.95364	0.00314049	0.0297085	aay	FBgn0023129
732	1533.48	-0.567219	0.103026	-5.50561	3.67899e-08	2.93251e-06	teq	FBgn0023479
733	6084.52	-0.290218	0.0928438	-3.12587	0.00177278	0.0203774	D2hgdh	FBgn0023507
734	2493.03	-0.294577	0.0934049	-3.15376	0.00161181	0.0190792	CG2918	FBgn0023529
735	386.143	-0.428766	0.115124	-3.72439	0.000195788	0.00435999	Mct1	FBgn0023549
736	291.192	-0.494966	0.138552	-3.57242	0.000353696	0.00671003	wit	FBgn0024179
737	1201.73	-0.303486	0.0884441	-3.43139	0.000600494	0.00982663	Fim	FBgn0024238
738	524.969	-0.325137	0.10964	-2.96549	0.00302198	0.0291692	CG12773	FBgn0024365
739	90.0803	-0.605119	0.207228	-2.92006	0.00349965	0.0320579	CG11409	FBgn0024366
740	694.092	-0.284918	0.105214	-2.70799	0.00676913	0.0498184	Slip1	FBgn0024728
741	335.041	-0.351551	0.124526	-2.82312	0.00475591	0.0397694	p38b	FBgn0024846
742	1571.21	-0.393371	0.0955467	-4.11706	3.83736e-05	0.00115635	NTPase	FBgn0024947
743	300.37	-0.365905	0.130738	-2.79877	0.00512983	0.0419035	CG4882	FBgn0025336
744	1500.07	-0.43534	0.0967062	-4.50167	6.74205e-06	0.000274232	Mtpbeta	FBgn0025352
745	4816.9	-0.236843	0.0866433	-2.73354	0.00626567	0.0474559	Cyp6g1	FBgn0025454
746	452.732	-0.663469	0.127383	-5.20845	1.90426e-07	1.24647e-05	AkhR	FBgn0025595
747	1057.75	-0.664352	0.115736	-5.74022	9.45513e-09	9.07325e-07	CG13360	FBgn0025620
748	953.648	-0.28156	0.0948455	-2.96862	0.00299143	0.0289406	CG4199	FBgn0025628
749	73.1016	-1.02789	0.260339	-3.94828	7.87144e-05	0.00214329	CG3588	FBgn0025643
750	356.853	-0.571317	0.130438	-4.38	1.18679e-05	0.000447597	santa-maria	FBgn0025697
751	1091.37	-0.26242	0.0949891	-2.76263	0.00573372	0.0448355	beta'COP	FBgn0025724
752	1090.22	-0.318272	0.0981456	-3.24286	0.00118338	0.0155953	Mgstl	FBgn0025814
753	2896.35	-0.555384	0.0945535	-5.87375	4.26036e-09	4.40248e-07	Inos	FBgn0025885
754	309.216	-0.374883	0.129378	-2.89759	0.00376046	0.0337567	Top3beta	FBgn0026015
755	862.68	-0.872228	0.299364	-2.9136	0.00357284	0.0325774	Gasp	FBgn0026077
756	1833.33	-0.38488	0.103943	-3.70278	0.000213247	0.00465284	Ugt35B1	FBgn0026314
757	242.016	-0.610143	0.140827	-4.33258	1.47373e-05	0.000533565	Ugt35A1	FBgn0026315
758	608.501	-0.309336	0.100278	-3.0848	0.00203689	0.0224444	Sara	FBgn0026369
759	300.345	-0.407997	0.141627	-2.8808	0.00396673	0.0347889	Rgl	FBgn0026376
760	98.8279	-0.615159	0.198192	-3.10386	0.00191013	0.021408	Ndg	FBgn0026403
761	4563.11	-0.443104	0.0780469	-5.6774	1.36757e-08	1.25158e-06	Idgf4	FBgn0026415
762	3242.13	-0.436689	0.0973574	-4.48543	7.27687e-06	0.00029357	Eaat1	FBgn0026439
763	2382.77	-0.827089	0.113602	-7.28061	3.3232e-13	6.84301e-11	SPARC	FBgn0026562
764	1084.4	-0.499225	0.109815	-4.54606	5.4659e-06	0.000232866	Pisd	FBgn0026576
765	613.085	-0.474905	0.110233	-4.30818	1.64601e-05	0.000583359	CG5707	FBgn0026593
766	990.43	-0.826141	0.10683	-7.73321	1.04867e-14	2.52806e-12	fat-spondin	FBgn0026721
767	155.636	-0.585714	0.190389	-3.0764	0.00209516	0.0227817	Ugt37B1	FBgn0026755
768	604.721	-0.310479	0.105371	-2.94654	0.0032135	0.030135	Ugt49B1	FBgn0027073
769	668.944	-0.323113	0.103483	-3.12239	0.00179391	0.020522	AlaRS	FBgn0027094
770	1090.38	-0.368075	0.103927	-3.54168	0.000397587	0.00729465	Inx2	FBgn0027108
771	83.7706	-2.83739	0.259679	-10.9265	8.6089e-28	1.06363e-24	Kmn1	FBgn0027259
772	779.2	-0.507386	0.10884	-4.66177	3.13502e-06	0.000142795	orion	FBgn0027280
773	13117.2	-0.355716	0.102285	-3.4777	0.000505729	0.00871175	Idh3a	FBgn0027291
774	1566.1	-0.434136	0.0985315	-4.40606	1.05269e-05	0.000400182	CG10863	FBgn0027552
775	9833.01	-0.625999	0.0942206	-6.64397	3.05344e-11	4.50451e-09	Tps1	FBgn0027560
776	461.742	-0.547287	0.123673	-4.42529	9.63149e-06	0.000371866	CG10345	FBgn0027562
777	516.388	-0.435279	0.111773	-3.89431	9.84787e-05	0.00256313	Nep2	FBgn0027570
778	997.659	-0.396238	0.105014	-3.77318	0.000161179	0.00375729	ACOX1	FBgn0027572
779	501.611	-0.374754	0.108083	-3.46729	0.00052573	0.00894374	Nepl21	FBgn0027578
780	5885.21	-0.458042	0.0889993	-5.14658	2.65279e-07	1.62858e-05	PCB	FBgn0027580
781	1443.93	-0.321815	0.103825	-3.09959	0.00193788	0.0216674	CG8740	FBgn0027585
782	2165.9	-0.338406	0.0783392	-4.31975	1.56205e-05	0.000563477	CG5867	FBgn0027586
783	1118.06	-0.346271	0.109471	-3.16313	0.00156082	0.0188083	drpr	FBgn0027594
784	279.887	-0.681258	0.174284	-3.9089	9.27159e-05	0.00243724	obst-B	FBgn0027600
785	2840.57	-0.850415	0.106144	-8.0119	1.12952e-15	3.28357e-13	LManII	FBgn0027611
786	391.334	-0.497388	0.1299	-3.82901	0.000128658	0.00321939	GV1	FBgn0027790
787	3184.04	-0.297682	0.0868981	-3.42565	0.00061334	0.00994759	Dp1	FBgn0027835
788	1590.2	-0.329454	0.0901354	-3.6551	0.000257085	0.00524334	Akap200	FBgn0027932
789	7710.96	-0.36598	0.111279	-3.28884	0.001006	0.0138808	Pdha	FBgn0028325
790	1746.57	-0.366252	0.0931774	-3.93069	8.47012e-05	0.0022688	l(1)G0320	FBgn0028327
791	2000.43	-0.400534	0.100895	-3.9698	7.19323e-05	0.00197494	jbug	FBgn0028371
792	520.527	-0.649826	0.125332	-5.18482	2.16219e-07	1.36994e-05	TotA	FBgn0028396
793	1980.64	-0.600188	0.0999044	-6.00762	1.88265e-09	2.13886e-07	Mtpalpha	FBgn0028479
794	2243.62	-0.313382	0.0969764	-3.23153	0.0012313	0.0159923	CG17841	FBgn0028480
795	1341.66	-0.364981	0.105366	-3.46394	0.00053233	0.0089941	bdl	FBgn0028482
796	3097.79	-0.403806	0.0980546	-4.11818	3.81875e-05	0.00115427	CG31705	FBgn0028490
797	2096.04	-0.496	0.0833256	-5.95254	2.64005e-09	2.93194e-07	CG2930	FBgn0028491
798	316.433	-0.895723	0.1583	-5.65839	1.52796e-08	1.36057e-06	CG7968	FBgn0028532
799	157.88	-0.593961	0.158514	-3.74706	0.000178917	0.00408409	NimB4	FBgn0028542
800	1155.18	-0.509903	0.104895	-4.86108	1.16749e-06	6.27145e-05	NimB2	FBgn0028543
801	717.069	-0.476498	0.123639	-3.85394	0.000116232	0.0029382	qsm	FBgn0028622
802	2181.08	-0.282392	0.0886988	-3.18372	0.00145396	0.0180994	aralar1	FBgn0028646
803	3407.34	-0.272394	0.0862455	-3.15835	0.00158664	0.0189784	Vha100-2	FBgn0028670
804	911.416	-0.285341	0.0948662	-3.00783	0.00263123	0.0264569	Rpt3	FBgn0028686
805	1490.12	-0.332462	0.0865624	-3.84073	0.000122671	0.00307736	Rpn1	FBgn0028695
806	391.33	-0.705431	0.132166	-5.33745	9.42613e-08	6.85058e-06	CG33090	FBgn0028916
807	159.828	-0.706927	0.178723	-3.95544	7.63943e-05	0.00208586	NimB5	FBgn0028936
808	890.721	-0.550662	0.109342	-5.03614	4.75025e-07	2.81147e-05	Cyp28a5	FBgn0028940
809	79.9149	-1.06749	0.224688	-4.75098	2.02434e-06	9.95453e-05	CG7631	FBgn0028945
810	679.282	-0.740276	0.107859	-6.86334	6.7271e-12	1.10818e-09	CG15255	FBgn0028950
811	922.667	-0.276997	0.0972184	-2.84923	0.00438255	0.0374716	gammaCOP	FBgn0028968
812	1383.43	-0.467921	0.103092	-4.53888	5.6554e-06	0.000239906	ced-6	FBgn0029092
813	3238.17	-0.239236	0.0822795	-2.90761	0.00364208	0.0329957	cathD	FBgn0029093
814	197.27	-1.5632	0.172092	-9.08355	1.05092e-19	5.467e-17	NtR	FBgn0029147
815	660.556	-1.5359	0.137651	-11.1579	6.5516e-29	1.07927e-25	Hml	FBgn0029167
816	396.767	-0.4547	0.12431	-3.6578	0.000254393	0.00523837	CG10802	FBgn0029664
817	410.71	-0.554991	0.122592	-4.52714	5.97885e-06	0.000249346	CG16756	FBgn0029765
818	1220.56	-0.286744	0.0911579	-3.14557	0.00165763	0.0194353	Shmt	FBgn0029823
819	165.991	-0.746528	0.167727	-4.45085	8.5531e-06	0.000335472	CG6048	FBgn0029827
820	198.674	-0.447779	0.152954	-2.92753	0.00341661	0.031531	Grip	FBgn0029830
821	366	-0.928443	0.141772	-6.54884	5.79865e-11	7.96025e-09	CG5966	FBgn0029831
822	462.598	-1.26926	0.146235	-8.67961	3.97115e-18	1.57003e-15	Tsp5D	FBgn0029837
823	497.943	-0.343781	0.121563	-2.82801	0.0046838	0.0392994	Efr	FBgn0029849
824	889.262	-0.532298	0.120188	-4.42886	9.47317e-06	0.000367188	CG14439	FBgn0029898
825	184.673	-1.21868	0.350436	-3.4776	0.000505923	0.00871175	CG9657	FBgn0029950
826	4355.29	-0.355196	0.082573	-4.30159	1.69575e-05	0.000592254	spidey	FBgn0029975
827	9711.38	-0.262649	0.0827643	-3.17346	0.00150634	0.0184723	CG2233	FBgn0029990
828	307.964	-0.417287	0.141045	-2.95854	0.00309104	0.0294902	GIIIspla2	FBgn0030013
829	1919.81	-0.492153	0.120709	-4.07717	4.55862e-05	0.00132913	CG12116	FBgn0030041
830	665.658	-0.340262	0.0982262	-3.46407	0.000532072	0.0089941	CG12065	FBgn0030052
831	81.6418	-0.585824	0.215573	-2.71752	0.00657731	0.0490967	fend	FBgn0030090
832	1065.35	-5.0604	0.259322	-19.514	8.35274e-85	8.25585e-81	CG12057	FBgn0030098
833	487.339	-0.91581	0.115353	-7.93922	2.03457e-15	5.29202e-13	CG3106	FBgn0030148
834	194.163	-0.478743	0.159156	-3.00801	0.00262967	0.0264569	CG1889	FBgn0030164
835	842.224	-0.375336	0.10902	-3.44281	0.000575704	0.00948376	CG15209	FBgn0030237
836	115.86	-0.720837	0.187158	-3.85149	0.000117402	0.0029602	CG2157	FBgn0030244
837	1612.57	-0.447662	0.0999322	-4.47966	7.47629e-06	0.000299173	CG1637	FBgn0030245
838	1044.61	-0.679456	0.119585	-5.68178	1.33299e-08	1.23134e-06	CG2145	FBgn0030251
839	376.93	-0.814377	0.126697	-6.42773	1.2952e-10	1.7069e-08	CG1552	FBgn0030258
840	641.232	-0.494796	0.112153	-4.4118	1.02517e-05	0.000392742	CG15201	FBgn0030272
841	460.727	-0.803053	0.135395	-5.93118	3.00756e-09	3.30297e-07	Cyp4g15	FBgn0030304
842	756.132	-0.360802	0.10004	-3.6066	0.000310241	0.00609627	CG1572	FBgn0030309
843	77.2427	-0.794907	0.222351	-3.57501	0.000350209	0.00668237	Karl	FBgn0030334
844	3560.78	-0.940311	0.0873317	-10.7671	4.92155e-27	4.42223e-24	regucalcin	FBgn0030362
845	186.346	-0.542747	0.158799	-3.41782	0.000631257	0.010127	Cyp311a1	FBgn0030367
846	776.802	-0.38811	0.109285	-3.55136	0.00038325	0.00711178	CG1824	FBgn0030403
847	459.317	-0.380497	0.109278	-3.48192	0.000497824	0.00863266	Nep6	FBgn0030425
848	224.696	-0.384486	0.138942	-2.76725	0.0056531	0.0444208	CG15743	FBgn0030465
849	95.3431	-0.836378	0.216081	-3.87068	0.000108534	0.00277196	CG11162	FBgn0030509
850	313.858	-0.651926	0.146131	-4.46124	8.14858e-06	0.000320879	CG12177	FBgn0030510
851	325.784	-0.562316	0.144708	-3.88588	0.000101961	0.00263818	CG11590	FBgn0030545
852	111.205	-1.06517	0.216971	-4.90927	9.14147e-07	5.03643e-05	CG9400	FBgn0030562
853	208.896	-0.406014	0.140163	-2.89674	0.00377065	0.0337582	CG5321	FBgn0030575
854	212.656	-1.52874	0.183563	-8.32811	8.21444e-17	2.70638e-14	CG9514	FBgn0030592
855	1945.06	-1.33311	0.103738	-12.8507	8.52044e-38	2.8072e-34	fiz	FBgn0030594
856	582.042	-0.308635	0.103842	-2.97215	0.00295721	0.0287404	hiw	FBgn0030600
857	3019.1	-0.620282	0.102519	-6.0504	1.44485e-09	1.66057e-07	Lsd-2	FBgn0030608
858	133.412	-0.760212	0.209855	-3.62255	0.00029171	0.00578968	Cyp4s3	FBgn0030615
859	102.623	-0.752161	0.220069	-3.41784	0.000631192	0.010127	CG9095	FBgn0030617
860	2042.84	-0.41869	0.0828633	-5.05278	4.35433e-07	2.62428e-05	Mfe2	FBgn0030731
861	1057.7	-0.348402	0.0914023	-3.81174	0.000137991	0.00337599	CG9917	FBgn0030740
862	387.378	-0.423638	0.127553	-3.32127	0.000896104	0.0128737	CG4301	FBgn0030747
863	141.324	-0.586714	0.176204	-3.32974	0.000869265	0.0126221	CG9903	FBgn0030756
864	221.927	-1.37222	0.360852	-3.80272	0.000143115	0.00347212	CG9782	FBgn0030763
865	578.297	-0.432765	0.100268	-4.31607	1.5883e-05	0.000570864	sphe	FBgn0030774
866	544.311	-0.690538	0.111044	-6.21862	5.0155e-10	6.12015e-08	CG4653	FBgn0030776
867	377.359	-0.437629	0.12708	-3.44373	0.000573739	0.00946717	CG4829	FBgn0030796
868	200.488	-0.702301	0.156674	-4.48255	7.3755e-06	0.000296339	CG13003	FBgn0030798
869	1176.48	-0.330691	0.1041	-3.17668	0.00148972	0.0183826	Ubr1	FBgn0030809
870	297.959	-0.375254	0.136365	-2.75184	0.00592606	0.0458678	CG4991	FBgn0030817
871	554.124	-0.38432	0.1288	-2.98384	0.00284653	0.0279951	CG8661	FBgn0030837
872	3828.51	-0.264313	0.0939894	-2.81216	0.00492103	0.0405785	ND-24	FBgn0030853
873	188.395	-0.5054	0.171498	-2.94697	0.00320901	0.0301214	CG6847	FBgn0030884
874	291.467	-0.692247	0.132213	-5.23583	1.64242e-07	1.1119e-05	psh	FBgn0030926
875	637.165	-0.365596	0.111517	-3.2784	0.00104399	0.0142722	CG6659	FBgn0030946
876	135.889	-0.646957	0.176738	-3.66055	0.000251672	0.00519316	et	FBgn0031055
877	3304.04	-0.333429	0.0963686	-3.45993	0.000540306	0.00908228	Abcd3	FBgn0031069
878	312.918	-0.365661	0.125883	-2.90478	0.00367517	0.0332346	Nep3	FBgn0031081
879	2399.26	-0.639725	0.110656	-5.78122	7.41599e-09	7.32996e-07	aspr	FBgn0031089
880	733.58	-0.283503	0.0936147	-3.0284	0.00245851	0.0253388	HERC2	FBgn0031107
881	819.155	-0.407633	0.115987	-3.51447	0.000440636	0.00788993	CG1532	FBgn0031143
882	1243.6	-0.445604	0.0934636	-4.76768	1.86364e-06	9.21011e-05	Abca3	FBgn0031170
883	165.165	-0.469327	0.156955	-2.99019	0.002788	0.0275566	CG17600	FBgn0031195
884	659.454	-0.377814	0.114344	-3.30418	0.00095255	0.0134308	CG3625	FBgn0031245
885	181.429	-1.1175	0.175523	-6.3667	1.93143e-10	2.51188e-08	CG11912	FBgn0031248
886	1016.85	-1.42896	0.111146	-12.8567	7.88968e-38	2.8072e-34	CG11911	FBgn0031249
887	423.042	-0.369834	0.114256	-3.23688	0.00120843	0.0158201	Sf3b1	FBgn0031266
888	304.852	-0.524163	0.13805	-3.79691	0.000146509	0.00352333	CG12506	FBgn0031276
889	1261.37	-0.803064	0.103889	-7.73001	1.07534e-14	2.53064e-12	CG5080	FBgn0031313
890	522.559	-0.339034	0.108698	-3.11905	0.00181435	0.0206364	CG5397	FBgn0031327
891	161.36	-0.680752	0.176872	-3.84883	0.000118682	0.00298488	CG4259	FBgn0031389
892	1181.89	-0.420289	0.0953709	-4.40689	1.04864e-05	0.000400182	CG31689	FBgn0031449
893	384.096	-0.544365	0.144239	-3.77406	0.000160612	0.00375293	daw	FBgn0031461
894	689.376	-0.297702	0.109983	-2.70681	0.00679331	0.0498849	SerRS	FBgn0031497
895	1783.38	-0.31313	0.0850107	-3.68341	0.000230131	0.00490892	CG15635	FBgn0031617
896	170.378	-0.825195	0.170883	-4.829	1.37221e-06	7.064e-05	CG15629	FBgn0031630
897	1705.27	-0.271525	0.0920236	-2.9506	0.00317156	0.0298423	CG3036	FBgn0031645
898	5299.71	-0.336784	0.109118	-3.08643	0.00202576	0.0223467	Jon25Biii	FBgn0031653
899	590.427	-0.318213	0.114624	-2.77615	0.00550065	0.0438809	Cyp4ac1	FBgn0031693
900	777.89	-0.329433	0.113807	-2.89466	0.0037957	0.0339211	fusl	FBgn0031702
901	252.4	-0.388211	0.137614	-2.821	0.00478735	0.0399006	CG11149	FBgn0031732
902	8098.65	-0.269408	0.092064	-2.92631	0.0034301	0.0315965	ND-51	FBgn0031771
903	104.852	-0.72885	0.193538	-3.76593	0.000165928	0.00384983	Nepl5	FBgn0031808
904	1430.9	-0.63629	0.100215	-6.34922	2.16416e-10	2.778e-08	Acox3	FBgn0031813
905	356.329	-0.418416	0.129917	-3.22065	0.00127901	0.0165252	Daao2	FBgn0031860
906	1014.12	-0.342674	0.111108	-3.08415	0.00204136	0.0224686	CG18304	FBgn0031869
907	437.101	-0.718596	0.135731	-5.29428	1.19488e-07	8.37605e-06	uif	FBgn0031879
908	786.041	-0.307325	0.101437	-3.02972	0.00244777	0.0252931	CG5171	FBgn0031907
909	1117.35	-0.544244	0.1108	-4.91194	9.01813e-07	5.0076e-05	CG5958	FBgn0031913
910	311.814	-0.747611	0.143869	-5.19646	2.03124e-07	1.31147e-05	CG18585	FBgn0031929
911	191.76	-1.37461	0.158669	-8.66338	4.57987e-18	1.74106e-15	CG7025	FBgn0031930
912	173.182	-0.728679	0.169127	-4.30846	1.64396e-05	0.000583359	CG13793	FBgn0031935
913	259.778	-0.549556	0.142358	-3.86038	0.000113211	0.00288395	CG13794	FBgn0031936
914	562.287	-0.371386	0.107313	-3.46076	0.00053866	0.00907004	CG7231	FBgn0031968
915	260.069	-0.510817	0.139252	-3.6683	0.000244172	0.00510541	Spn28Dc	FBgn0031973
916	387.227	-0.357592	0.118969	-3.00576	0.00264915	0.0265829	Tg	FBgn0031975
917	429.766	-0.505474	0.120582	-4.19196	2.76561e-05	0.000880646	CG14277	FBgn0032008
918	8570.11	-0.736539	0.103891	-7.08955	1.34547e-12	2.50918e-10	Bace	FBgn0032049
919	4910.89	-0.468913	0.0979725	-4.78617	1.69992e-06	8.48585e-05	Sgp	FBgn0032055
920	1773.77	-1.09712	0.307655	-3.56609	0.000362353	0.0068143	LManV	FBgn0032068
921	3380.44	-1.23418	0.309821	-3.98353	6.78977e-05	0.00187984	LManVI	FBgn0032069
922	115.455	-0.603971	0.206352	-2.92689	0.00342366	0.0315667	CG9555	FBgn0032085
923	421.307	-0.325031	0.116592	-2.78777	0.0053072	0.0428565	CG3841	FBgn0032131
924	1134.69	-0.615852	0.117711	-5.23188	1.67795e-07	1.12822e-05	Apoltp	FBgn0032136
925	3278.34	-0.502597	0.0922935	-5.44564	5.16197e-08	3.89473e-06	CG17633	FBgn0032144
926	480.422	-0.295295	0.108672	-2.7173	0.00658166	0.0490967	CG4598	FBgn0032160
927	110.284	-1.04331	0.207136	-5.03685	4.7326e-07	2.81147e-05	CG5853	FBgn0032167
928	232.555	-0.767042	0.147419	-5.20314	1.95954e-07	1.27422e-05	LManI	FBgn0032253
929	124.902	-0.973356	0.194567	-5.00269	5.65352e-07	3.30648e-05	CG13144	FBgn0032260
930	273.479	-0.626186	0.133915	-4.67598	2.92552e-06	0.000135121	Lip4	FBgn0032264
931	86.3723	-1.54617	0.230443	-6.70957	1.95194e-11	3.06237e-09	CG7299	FBgn0032282
932	802.968	-0.429194	0.114725	-3.74106	0.000183248	0.00415418	Vha100-5	FBgn0032373
933	371.468	-0.726657	0.12919	-5.62473	1.85799e-08	1.62516e-06	PLCXD	FBgn0032402
934	589.327	-0.561931	0.116099	-4.84012	1.29762e-06	6.78605e-05	Oatp33Ea	FBgn0032433
935	283.718	-0.401754	0.13211	-3.04105	0.00235758	0.0247634	Oatp33Eb	FBgn0032435
936	2840.63	-0.36495	0.092819	-3.93184	8.42971e-05	0.00226411	CG5945	FBgn0032494
937	222.824	-0.474681	0.164734	-2.88151	0.00395776	0.0347411	Ance-3	FBgn0032536
938	183.251	-0.504993	0.159478	-3.16655	0.0015426	0.0187772	yellow-b	FBgn0032601
939	710.794	-0.349487	0.0994393	-3.51457	0.000440462	0.00788993	CG17928	FBgn0032603
940	155.324	-0.594673	0.17953	-3.31239	0.000925019	0.0131742	Nepl9	FBgn0032613
941	1322.45	-0.389218	0.101709	-3.82679	0.000129824	0.00322406	CG5758	FBgn0032666
942	610.577	-0.594582	0.117863	-5.04467	4.54311e-07	2.72146e-05	Ugt301D1	FBgn0032684
943	868.191	-0.282865	0.101926	-2.77521	0.00551667	0.0439732	Ugt36D1	FBgn0032713
944	900.871	-0.429576	0.0970982	-4.42414	9.68286e-06	0.000372395	CG17597	FBgn0032715
945	683.465	-0.503696	0.112795	-4.4656	7.98454e-06	0.000315677	CG10621	FBgn0032726
946	89.4552	-0.626597	0.204886	-3.05828	0.00222615	0.0237261	CG15170	FBgn0032733
947	2990.36	-0.465015	0.112207	-4.14427	3.40905e-05	0.00105019	fon	FBgn0032773
948	840.739	-0.535854	0.101896	-5.25881	1.4499e-07	1.00215e-05	CG17544	FBgn0032775
949	433.531	-0.40432	0.115838	-3.4904	0.000482295	0.00846715	Alp12	FBgn0032779
950	96.6578	-0.672361	0.209523	-3.209	0.00133196	0.0170665	CG13082	FBgn0032803
951	875.135	-0.315633	0.112748	-2.79947	0.00511869	0.0418471	CG8665	FBgn0032945
952	290.996	-0.618034	0.135285	-4.56838	4.91518e-06	0.000214963	CG7881	FBgn0033048
953	135.414	-0.736098	0.178283	-4.12883	3.64619e-05	0.00110889	SmydA-5	FBgn0033061
954	969.604	-0.505517	0.0927079	-5.45279	4.95862e-08	3.77008e-06	CG9436	FBgn0033101
955	419.802	-0.338163	0.121065	-2.79324	0.00521837	0.0424164	CG2064	FBgn0033205
956	114.204	-0.72533	0.214182	-3.38651	0.000707869	0.0109151	CG1946	FBgn0033216
957	248.247	-0.511277	0.143079	-3.57339	0.000352389	0.0066981	MFS12	FBgn0033234
958	5302.27	-0.318426	0.0931894	-3.41697	0.000633213	0.0101273	Obp44a	FBgn0033268
959	264.957	-0.669326	0.160975	-4.15796	3.21102e-05	0.000996563	CG2121	FBgn0033289
960	849.856	-0.432908	0.0900591	-4.80693	1.53269e-06	7.80879e-05	CG8586	FBgn0033320
961	909.384	-0.270742	0.09602	-2.81964	0.0048078	0.0400003	Sec31	FBgn0033339
962	218.663	-0.980769	0.158525	-6.18686	6.1375e-10	7.22179e-08	PPO2	FBgn0033367
963	318.082	-0.542381	0.144006	-3.76638	0.000165632	0.00384983	Mmp2	FBgn0033438
964	6286.06	-0.538454	0.0981679	-5.48504	4.13387e-08	3.24279e-06	CG1648	FBgn0033446
965	739.494	-0.336687	0.0942163	-3.57356	0.000352163	0.0066981	CG1371	FBgn0033482
966	1234.66	-0.28768	0.0957302	-3.00511	0.00265487	0.0266133	Sod3	FBgn0033631
967	102.61	-0.962665	0.254412	-3.78389	0.000154397	0.00365112	exp	FBgn0033668
968	158.617	-0.792219	0.172551	-4.59122	4.40653e-06	0.00019531	CG8854	FBgn0033702
969	1274.11	-0.275513	0.0900048	-3.0611	0.00220528	0.0236153	CG8839	FBgn0033717
970	2345.76	-0.317652	0.105845	-3.00112	0.00268992	0.0269101	CG8834	FBgn0033733
971	206.345	-0.402803	0.143361	-2.8097	0.00495872	0.0407753	CG8785	FBgn0033760
972	38635.7	-0.977495	0.278273	-3.51272	0.000443547	0.00790094	CG12374	FBgn0033774
973	362.449	-0.419031	0.140745	-2.97723	0.00290867	0.0283523	sug	FBgn0033782
974	1428.39	-0.325338	0.0913321	-3.56214	0.000367839	0.00687282	CG6357	FBgn0033875
975	198.499	-0.528385	0.167208	-3.16004	0.00157745	0.0189362	CG18327	FBgn0033904
976	100.259	-1.14658	0.20858	-5.49707	3.86149e-08	3.05336e-06	Had2	FBgn0033949
977	649.783	-0.634578	0.113912	-5.57077	2.53617e-08	2.10651e-06	Cyp6a23	FBgn0033978
978	314.833	-0.420931	0.131397	-3.2035	0.00135767	0.0172928	Tmem131	FBgn0034060
979	726.359	-0.434931	0.116401	-3.73649	0.000186607	0.00421101	CG8399	FBgn0034067
980	123.012	-1.18592	0.191296	-6.19941	5.6674e-10	6.74898e-08	CG4409	FBgn0034128
981	383.499	-0.386001	0.117815	-3.27633	0.00105167	0.0143375	CG8311	FBgn0034141
982	1013.88	-0.306725	0.0918449	-3.3396	0.000838985	0.0123585	CG8306	FBgn0034142
983	499.627	-0.65094	0.230138	-2.82848	0.00467697	0.0392754	SmydA-7	FBgn0034182
984	1198.21	-0.323011	0.10258	-3.14888	0.00163896	0.0192851	Gbp2	FBgn0034200
985	5603.47	-0.287945	0.0835689	-3.44561	0.000569782	0.00942452	CG4847	FBgn0034229
986	233.489	-0.758393	0.173574	-4.36929	1.24654e-05	0.000465512	CG10936	FBgn0034253
987	425.993	-1.18593	0.144357	-8.21527	2.11679e-16	6.74915e-14	CG5773	FBgn0034290
988	859.622	-0.426925	0.122903	-3.47367	0.000513398	0.00882509	CG18609	FBgn0034382
989	537.456	-0.445611	0.113317	-3.93242	8.40933e-05	0.00226411	Jheh3	FBgn0034406
990	290.267	-0.411357	0.13724	-2.99735	0.00272338	0.0271149	sano	FBgn0034408
991	2709.93	-0.562105	0.0991894	-5.66699	1.45329e-08	1.30584e-06	CG7461	FBgn0034432
992	607.498	-0.577596	0.108644	-5.31642	1.0583e-07	7.52538e-06	CG11961	FBgn0034436
993	426.324	-0.441942	0.125118	-3.53219	0.000412129	0.00748803	CG16898	FBgn0034480
994	741.963	-0.436201	0.10396	-4.19585	2.71848e-05	0.000872386	Hacl	FBgn0034488
995	389.955	-0.422696	0.119731	-3.53038	0.000414958	0.00751181	CG11200	FBgn0034500
996	988.211	-0.785727	0.115645	-6.79431	1.08832e-11	1.76344e-09	CG9394	FBgn0034588
997	160.999	-0.467989	0.168775	-2.77285	0.00555676	0.0440272	CG10505	FBgn0034612
998	1498.47	-0.842373	0.0992376	-8.48845	2.09408e-17	7.1372e-15	CG9485	FBgn0034618
999	523.665	-0.465902	0.124917	-3.7297	0.000191711	0.00430654	Acox57D-p	FBgn0034628
1000	217.594	-0.465711	0.144022	-3.2336	0.0012224	0.0159395	Acox57D-d	FBgn0034629
1001	131.318	-0.648711	0.183307	-3.53892	0.000401761	0.00735371	pirk	FBgn0034647
1002	281.882	-0.417867	0.144871	-2.88441	0.00392151	0.0345149	Loxl2	FBgn0034660
1003	1684.95	-0.442258	0.0946119	-4.67445	2.94742e-06	0.000135499	CG13492	FBgn0034662
1004	685.823	-0.360007	0.111442	-3.23044	0.00123598	0.0160321	Oatp58Db	FBgn0034715
1005	671.714	-0.466341	0.108649	-4.29218	1.76924e-05	0.000609309	babos	FBgn0034724
1006	1122.83	-0.444533	0.10516	-4.22722	2.36598e-05	0.000771792	nahoda	FBgn0034797
1007	1622.38	-0.397084	0.107078	-3.70837	0.000208598	0.0046022	CG9812	FBgn0034860
1008	260.504	-0.615377	0.157886	-3.89761	9.7148e-05	0.00254698	sona	FBgn0034903
1009	147.564	-0.796149	0.217089	-3.66738	0.000245046	0.00510541	CG16786	FBgn0034974
1010	474.129	-0.555797	0.116093	-4.78751	1.6886e-06	8.47216e-05	CG3328	FBgn0034985
1011	404.26	-0.35325	0.123914	-2.85078	0.00436123	0.0373863	CG4781	FBgn0035043
1012	357.699	-0.485654	0.121244	-4.00559	6.1863e-05	0.00172727	Ance-5	FBgn0035076
1013	6931.97	-0.247991	0.0774714	-3.20106	0.00136923	0.0174175	CG2765	FBgn0035087
1014	936.788	-0.493304	0.109786	-4.49331	7.0123e-06	0.000284056	CG2736	FBgn0035090
1015	735.481	-0.399474	0.108031	-3.69777	0.000217505	0.00471116	CG3829	FBgn0035091
1016	967.867	-0.273909	0.0952845	-2.87465	0.00404478	0.0352555	CG9380	FBgn0035094
1017	312.434	-0.542153	0.129191	-4.19652	2.71047e-05	0.000872386	PIG-Wb	FBgn0035265
1018	334.677	-0.42482	0.122832	-3.45854	0.000543104	0.00909837	dsb	FBgn0035290
1019	97.9019	-0.687368	0.208461	-3.29734	0.000976039	0.0136452	spz5	FBgn0035379
1020	471.197	-0.361788	0.114746	-3.15296	0.00161624	0.0191088	CPT2	FBgn0035383
1021	2637.96	-0.232498	0.0856766	-2.71367	0.00665418	0.0494139	Sc2	FBgn0035471
1022	1277.83	-0.304014	0.0990781	-3.06843	0.0021519	0.0232139	Fit1	FBgn0035498
1023	1056.56	-0.635116	0.203392	-3.12262	0.00179249	0.020522	CG15021	FBgn0035544
1024	74.1251	-1.41434	0.256829	-5.50692	3.65165e-08	2.93251e-06	CG13722	FBgn0035553
1025	12218.2	-0.31863	0.100741	-3.16286	0.00156228	0.0188083	Cyt-c1	FBgn0035600
1026	1061.36	-0.666282	0.124691	-5.34349	9.11751e-08	6.67537e-06	Alp10	FBgn0035619
1027	940.187	-0.577926	0.132799	-4.35188	1.34973e-05	0.000494102	Alp9	FBgn0035620
1028	85.3751	-1.39832	0.224034	-6.24153	4.33325e-10	5.42149e-08	mthl2	FBgn0035623
1029	11895.6	-0.542736	0.104488	-5.19424	2.0556e-07	1.31147e-05	Jon65Aiii	FBgn0035665
1030	5952.31	-0.352188	0.0818618	-4.30222	1.69092e-05	0.000592254	CG10472	FBgn0035670
1031	133.754	-0.958261	0.175382	-5.46384	4.65953e-08	3.57014e-06	CG14820	FBgn0035718
1032	1437.64	-0.370601	0.0921723	-4.02074	5.80144e-05	0.00163366	CG9953	FBgn0035726
1033	1186.07	-0.308791	0.112235	-2.75128	0.00593633	0.0459007	mrva	FBgn0035763
1034	883.499	-0.303899	0.0984591	-3.08655	0.00202492	0.0223467	GstO3	FBgn0035904
1035	839.288	-0.358466	0.110281	-3.25046	0.00115217	0.0153271	Cpr67B	FBgn0035985
1036	692.54	-0.573324	0.101479	-5.64967	1.60754e-08	1.41866e-06	CG6628	FBgn0036072
1037	119.797	-0.706708	0.198089	-3.56763	0.000360226	0.0068143	CG14153	FBgn0036094
1038	656.964	-0.532436	0.116637	-4.56489	4.99765e-06	0.000217607	CG7888	FBgn0036116
1039	276.43	-0.487194	0.127719	-3.81457	0.000136422	0.00334589	Plod	FBgn0036147
1040	125.74	-0.581825	0.179486	-3.24162	0.00118853	0.0156215	CG7560	FBgn0036157
1041	807.182	-0.283243	0.0972128	-2.91364	0.00357247	0.0325774	Adk2	FBgn0036337
1042	1982.78	-0.450334	0.0926905	-4.85847	1.18298e-06	6.32029e-05	CG3868	FBgn0036422
1043	1898.07	-0.336581	0.100408	-3.35215	0.000801862	0.0119362	CG17839	FBgn0036454
1044	389.599	-0.412838	0.123775	-3.33538	0.000851816	0.0124731	CG7255	FBgn0036493
1045	819.374	-0.460157	0.108546	-4.23926	2.24257e-05	0.000741323	CG7272	FBgn0036501
1046	196.333	-0.454701	0.154476	-2.9435	0.00324521	0.0302842	CG17032	FBgn0036547
1047	525.063	-0.373576	0.12216	-3.05808	0.00222762	0.0237261	CG17027	FBgn0036553
1048	182.319	-0.631012	0.156569	-4.03026	5.57157e-05	0.00158701	CG5895	FBgn0036560
1049	111.139	-0.779032	0.190901	-4.08081	4.48792e-05	0.0013202	CG5151	FBgn0036576
1050	182.931	-1.65189	0.334472	-4.9388	7.86028e-07	4.43425e-05	CG4950	FBgn0036587
1051	171.587	-1.23277	0.184534	-6.68042	2.38259e-11	3.623e-09	CG13067	FBgn0036589
1052	604.242	-0.398482	0.115212	-3.45868	0.000542839	0.00909837	Agpat4	FBgn0036622
1053	1515.21	-0.315277	0.105459	-2.98957	0.00279372	0.0275855	Agpat3	FBgn0036623
1054	4753.26	-0.324233	0.0948656	-3.41781	0.00063126	0.010127	CG9674	FBgn0036663
1055	332.762	-0.41884	0.120824	-3.46652	0.00052725	0.0089542	Oatp74D	FBgn0036732
1056	263.353	-0.530805	0.148803	-3.56718	0.000360847	0.0068143	CG7497	FBgn0036742
1057	537.716	-0.353128	0.107844	-3.27442	0.00105879	0.0144147	Adgf-A	FBgn0036752
1058	5452.91	-0.36166	0.115709	-3.1256	0.00177445	0.0203774	CG7430	FBgn0036762
1059	640.28	-0.332584	0.114224	-2.91168	0.00359489	0.0327181	Tsp74F	FBgn0036769
1060	2194.15	-0.330363	0.0976585	-3.38284	0.000717398	0.0110178	Indy	FBgn0036816
1061	2017.77	-0.359012	0.0976587	-3.67619	0.000236741	0.00499988	CG3961	FBgn0036821
1062	1966.92	-0.248052	0.0848527	-2.92333	0.00346308	0.0318114	CG3902	FBgn0036824
1063	383.344	-0.612425	0.128132	-4.77962	1.75624e-06	8.72294e-05	CG6839	FBgn0036831
1064	1365.86	-0.720617	0.113673	-6.33938	2.30694e-10	2.92331e-08	CG3819	FBgn0036833
1065	228.792	-0.481629	0.147414	-3.26718	0.00108626	0.0147077	SmydA-2	FBgn0036839
1066	807.498	-0.48905	0.105871	-4.61928	3.85072e-06	0.00017222	Aldh7A1	FBgn0036857
1067	493.789	-0.437049	0.118028	-3.70294	0.000213117	0.00465284	CG9372	FBgn0036891
1068	657.839	-0.364781	0.110927	-3.2885	0.00100724	0.0138808	Cyp305a1	FBgn0036910
1069	732.893	-0.537051	0.114616	-4.68566	2.79061e-06	0.000132421	CG5618	FBgn0036975
1070	1504	-0.825629	0.106693	-7.73839	1.0068e-14	2.4878e-12	mag	FBgn0036996
1071	8157.63	-0.315934	0.0968579	-3.26183	0.00110694	0.0149264	ND-39	FBgn0037001
1072	7978.54	-0.484533	0.0748311	-6.47503	9.4792e-11	1.28346e-08	P5CS	FBgn0037146
1073	634.372	-0.361922	0.105162	-3.44159	0.000578315	0.00951093	CG12581	FBgn0037213
1074	667.316	-0.404003	0.108471	-3.72452	0.000195686	0.00435999	Atg17	FBgn0037363
1075	3233.97	-0.245913	0.0873393	-2.8156	0.00486859	0.0403363	CG1213	FBgn0037387
1076	152.296	-0.485493	0.168003	-2.88978	0.00385507	0.0343275	CG11459	FBgn0037396
1077	106.483	-0.540068	0.195056	-2.76878	0.00562668	0.044314	CG17917	FBgn0037431
1078	344.024	-0.466142	0.134498	-3.4658	0.000528664	0.0089628	CRAT	FBgn0037440
1079	285.416	-0.381926	0.133217	-2.86695	0.00414453	0.0358082	Sp7	FBgn0037515
1080	5312.27	-0.200902	0.0741129	-2.71075	0.00671305	0.0495617	CG7910	FBgn0037547
1081	10317.5	-0.302298	0.0964055	-3.13569	0.00171448	0.0199488	ScsbetaA	FBgn0037643
1082	904.023	-0.285798	0.0989617	-2.88797	0.00387735	0.034376	CG16749	FBgn0037678
1083	154.955	-0.470425	0.16676	-2.82098	0.00478775	0.0399006	Srr	FBgn0037684
1084	4548.86	-0.259715	0.0854626	-3.03893	0.00237419	0.0248817	CG16904	FBgn0037763
1085	706.859	-0.300228	0.109297	-2.7469	0.00601616	0.0462753	CG9458	FBgn0037765
1086	584.35	-0.450717	0.125693	-3.58586	0.000335974	0.00651544	Npc2d	FBgn0037782
1087	153.349	-0.959477	0.175272	-5.47421	4.39474e-08	3.39356e-06	CG3999	FBgn0037801
1088	574.875	-0.527822	0.117971	-4.47417	7.67071e-06	0.000304487	Phyhd1	FBgn0037819
1089	2830.11	-0.258331	0.0867651	-2.97736	0.00290742	0.0283523	scpr-C	FBgn0037879
1090	2644.92	-0.253924	0.0876082	-2.8984	0.00375067	0.0337015	scpr-A	FBgn0037889
1091	184.614	-0.851264	0.159628	-5.3328	9.67083e-08	6.97712e-06	CG6723	FBgn0037895
1092	1515.06	-0.702327	0.0995242	-7.05685	1.70324e-12	3.06088e-10	CG6830	FBgn0037934
1093	424.26	-0.317721	0.115939	-2.74042	0.00613606	0.0466529	CG6834	FBgn0037935
1094	375.999	-0.403779	0.119544	-3.37768	0.000731014	0.011133	CG6959	FBgn0037956
1095	284.919	-0.430705	0.128344	-3.35585	0.000791209	0.0117953	CG3397	FBgn0037975
1096	2746.09	-0.222286	0.0743288	-2.99057	0.00278455	0.02755	Cyp9f2	FBgn0038037
1097	1084.43	-0.420015	0.0896972	-4.68259	2.83272e-06	0.000133327	Sccpdh2	FBgn0038038
1098	914.034	-0.349468	0.114182	-3.06061	0.00220884	0.0236279	Gnmt	FBgn0038074
1099	303.512	-0.814599	0.16358	-4.97982	6.36429e-07	3.65724e-05	Ugt37A2	FBgn0038082
1100	115.779	-0.957262	0.229602	-4.16922	3.05638e-05	0.000959025	Ugt37A3	FBgn0038083
1101	246.425	-0.827906	0.160209	-5.16768	2.37024e-07	1.48275e-05	CG7381	FBgn0038098
1102	335.204	-0.41296	0.117645	-3.51021	0.000447746	0.00794529	yellow-f2	FBgn0038105
1103	770.197	-0.629211	0.112366	-5.59967	2.1476e-08	1.84582e-06	CG8773	FBgn0038135
1104	1127.18	-0.409358	0.101782	-4.0219	5.77311e-05	0.00163033	CG8774	FBgn0038136
1105	1046.6	-0.33471	0.110493	-3.02926	0.00245156	0.0252935	CCHa2	FBgn0038147
1106	534.239	-0.352245	0.12787	-2.75471	0.00587434	0.0456103	Adgf-D	FBgn0038172
1107	1466.46	-0.464912	0.102749	-4.52475	6.04665e-06	0.000250073	Cyp6d5	FBgn0038194
1108	2128.04	-0.449684	0.0929502	-4.83791	1.31214e-06	6.82591e-05	Cyp313a1	FBgn0038236
1109	213.445	-0.448866	0.14532	-3.08881	0.00200957	0.0222426	CG3505	FBgn0038250
1110	18437.1	-0.323545	0.105682	-3.06148	0.00220245	0.0236107	UQCR-C1	FBgn0038271
1111	786.729	-0.433872	0.0938556	-4.62276	3.78673e-06	0.000170127	CG5044	FBgn0038326
1112	128.905	-0.593943	0.177304	-3.34986	0.000808515	0.0120171	CG5404	FBgn0038354
1113	717.928	-0.322037	0.111161	-2.89704	0.00376706	0.0337567	sxe2	FBgn0038398
1114	929.17	-0.34336	0.104671	-3.28038	0.00103666	0.0142113	CG6126	FBgn0038407
1115	705.171	-0.82735	0.116976	-7.07283	1.5181e-12	2.77869e-10	CG17562	FBgn0038449
1116	870.983	-0.49831	0.134518	-3.7044	0.000211892	0.00464377	Irc	FBgn0038465
1117	176.412	-0.421566	0.15586	-2.70478	0.00683504	0.0499686	CG5246	FBgn0038484
1118	424.442	-0.374548	0.123337	-3.03678	0.00239117	0.0248817	Vha100-4	FBgn0038613
1119	1219.68	-0.351884	0.123725	-2.84409	0.0044539	0.0378198	CG7720	FBgn0038652
1120	478.815	-0.457031	0.126038	-3.62613	0.000287705	0.00572168	CG6040	FBgn0038679
1121	71.9849	-0.900967	0.284589	-3.16585	0.0015463	0.0187781	Cpr92A	FBgn0038714
1122	369.464	-0.701569	0.149964	-4.67825	2.89334e-06	0.000134262	CG17751	FBgn0038717
1123	1270.33	-0.820198	0.227378	-3.6072	0.000309525	0.00609627	CG17752	FBgn0038718
1124	1265.91	-0.601158	0.0909466	-6.61001	3.84292e-11	5.50484e-09	CG4562	FBgn0038740
1125	388.515	-0.367111	0.133886	-2.74197	0.00610713	0.0466108	CG4462	FBgn0038752
1126	84.3005	-0.711054	0.215928	-3.29302	0.000991192	0.0137985	CG4335	FBgn0038795
1127	690.365	-0.274936	0.1001	-2.74661	0.00602139	0.0462795	MFS9	FBgn0038799
1128	219.15	-0.575698	0.141951	-4.05561	5.00035e-05	0.00144513	CG10877	FBgn0038804
1129	405.064	-0.393561	0.13524	-2.91009	0.00361326	0.0328249	Srp72	FBgn0038810
1130	235.278	-0.545725	0.151456	-3.6032	0.000314322	0.00616421	Alp5	FBgn0038845
1131	230.855	-0.494823	0.149192	-3.31668	0.00091094	0.0130489	CG7079	FBgn0038849
1132	223.78	-0.455965	0.142976	-3.18911	0.00142712	0.0179462	CG7044	FBgn0038854
1133	8763.32	-0.314957	0.102578	-3.07042	0.00213758	0.0230906	Idh3b	FBgn0038922
1134	2321.49	-0.354775	0.104472	-3.39587	0.000684099	0.0106604	CG7084	FBgn0038938
1135	291.605	-0.716424	0.125914	-5.6898	1.2719e-08	1.18598e-06	Cyp6d4	FBgn0039006
1136	99.6998	-0.885717	0.205673	-4.30643	1.65909e-05	0.000585658	Nepl13	FBgn0039022
1137	588.429	-0.802303	0.110466	-7.26288	3.78943e-13	7.64383e-11	Nepl15	FBgn0039024
1138	439.371	-0.394656	0.130268	-3.02958	0.00244896	0.0252931	GILT2	FBgn0039099
1139	420.159	-0.340736	0.114381	-2.97896	0.00289228	0.0282747	udt	FBgn0039113
1140	1699.29	-0.534773	0.102413	-5.22173	1.77259e-07	1.17586e-05	Lsd-1	FBgn0039114
1141	631.76	-0.30858	0.10694	-2.88555	0.00390733	0.0345149	CG5902	FBgn0039136
1142	768.723	-0.91976	0.122062	-7.53519	4.87617e-14	1.07102e-11	CG13607	FBgn0039151
1143	1171.21	-0.41886	0.0892337	-4.69397	2.67956e-06	0.000127946	CG6178	FBgn0039156
1144	144.729	-0.640396	0.197799	-3.23761	0.00120536	0.0158008	CG13606	FBgn0039161
1145	392.93	-0.439699	0.115845	-3.79558	0.000147298	0.00353372	CG6356	FBgn0039178
1146	861.403	-0.516114	0.105144	-4.90862	9.17197e-07	5.03643e-05	CG6432	FBgn0039184
1147	630.413	-0.511622	0.112437	-4.55029	5.35716e-06	0.000230218	Cftr	FBgn0039207
1148	565.79	-0.357023	0.123674	-2.88682	0.00389162	0.0344587	REPTOR	FBgn0039209
1149	1008.78	-0.33182	0.0976533	-3.39794	0.000678946	0.0106182	CG11089	FBgn0039241
1150	184.267	-0.818343	0.190725	-4.29069	1.78119e-05	0.000611295	CG11852	FBgn0039297
1151	2581.42	-0.42958	0.0942633	-4.55723	5.1832e-06	0.000224696	CG10513	FBgn0039311
1152	2105.39	-0.358915	0.113776	-3.15458	0.00160728	0.0190523	CG10514	FBgn0039312
1153	414.493	-0.359727	0.114576	-3.13964	0.00169154	0.0197731	CG11893	FBgn0039316
1154	1465.76	-0.462878	0.115491	-4.00792	6.12553e-05	0.00171515	CG10550	FBgn0039321
1155	575.115	-0.320666	0.116122	-2.76146	0.00575428	0.0449194	CG10562	FBgn0039326
1156	383.78	-0.9995	0.130333	-7.66884	1.73552e-14	3.89862e-12	alrm	FBgn0039332
1157	7405.67	-0.3857	0.103084	-3.7416	0.000182853	0.00415418	CG5028	FBgn0039358
1158	1067.98	-0.260953	0.0907953	-2.87408	0.00405203	0.0352555	CG6330	FBgn0039464
1159	326.21	-1.31281	0.168542	-7.78923	6.74178e-15	1.70861e-12	CG17192	FBgn0039472
1160	520.496	-0.513687	0.123954	-4.14416	3.41066e-05	0.00105019	CG14259	FBgn0039483
1161	792.465	-0.407069	0.105608	-3.85451	0.000115962	0.0029382	Hsdl2	FBgn0039537
1162	496.573	-0.828243	0.112803	-7.34236	2.09858e-13	4.41326e-11	CROT	FBgn0039543
1163	3746.9	-0.295203	0.0874778	-3.37461	0.000739217	0.0112062	Gp93	FBgn0039562
1164	2014.98	-0.330241	0.0957857	-3.44771	0.000565365	0.00939171	snu	FBgn0039594
1165	140.528	-0.608409	0.173736	-3.50193	0.000461908	0.00815906	Nepl19	FBgn0039612
1166	1591.58	-0.263501	0.0810634	-3.25055	0.00115181	0.0153271	wat	FBgn0039620
1167	8506.51	-0.292252	0.0986357	-2.96295	0.00304709	0.029316	Pdhb	FBgn0039635
1168	5567.35	-0.317724	0.0933575	-3.40331	0.000665754	0.0104882	Obp99c	FBgn0039682
1169	220.636	-0.609929	0.162435	-3.75491	0.000173402	0.00399512	Cad99C	FBgn0039709
1170	81.9486	-0.853847	0.253376	-3.36988	0.000752012	0.0113327	CG7896	FBgn0039728
1171	687.551	-0.305854	0.106312	-2.87696	0.00401528	0.0351213	CG9743	FBgn0039756
1172	1378.23	-0.327184	0.113294	-2.88793	0.0038779	0.034376	CG9682	FBgn0039760
1173	235.93	-0.81385	0.287509	-2.83069	0.00464474	0.0390711	CG15533	FBgn0039768
1174	476.59	-1.25837	0.311791	-4.03595	5.43811e-05	0.00155348	CG15534	FBgn0039769
1175	544.598	-0.652415	0.111305	-5.86149	4.58724e-09	4.67425e-07	CDase	FBgn0039774
1176	389.96	-0.332127	0.119378	-2.78215	0.00540002	0.0432177	PH4alphaEFB	FBgn0039776
1177	2844.88	-0.326564	0.091111	-3.58424	0.000338065	0.00652623	Jon99Fii	FBgn0039777
1178	451.249	-0.473916	0.129998	-3.64556	0.000266811	0.00538195	Jon99Fi	FBgn0039778
1179	63404.7	-0.351152	0.112553	-3.11989	0.00180921	0.0206254	ATPsynC	FBgn0039830
1180	1706.64	-0.364479	0.0985255	-3.69933	0.000216169	0.0047062	Smvt	FBgn0039873
1181	797.333	-0.355372	0.0977634	-3.63502	0.000277959	0.00558404	Zip102B	FBgn0039902
1182	7907.58	-0.368976	0.10032	-3.67799	0.000235079	0.00497542	ND-49	FBgn0039909
1183	710.333	-1.09855	0.135709	-8.09488	5.73217e-16	1.71687e-13	Gat	FBgn0039915
1184	217.899	-0.573997	0.141804	-4.04782	5.16965e-05	0.0014897	CG17167	FBgn0039941
1185	17991.2	-0.578688	0.0996813	-5.80538	6.4219e-09	6.41152e-07	yip7	FBgn0040060
1186	2238.87	-0.428618	0.0998202	-4.2939	1.75558e-05	0.00060672	yip2	FBgn0040064
1187	4875.04	-0.516251	0.106653	-4.84049	1.29517e-06	6.78605e-05	retinin	FBgn0040074
1188	523.822	-0.360569	0.108405	-3.32614	0.000880592	0.0126911	lectin-28C	FBgn0040099
1189	121.442	-1.32211	0.225111	-5.87315	4.27598e-09	4.40248e-07	lectin-24Db	FBgn0040102
1190	399.705	-0.409715	0.128618	-3.18551	0.00144498	0.0180804	c11.1	FBgn0040236
1191	784.982	-0.332658	0.09562	-3.47895	0.000503377	0.00869821	Ugt302C1	FBgn0040259
1192	1025.07	-0.598648	0.106989	-5.59541	2.20101e-08	1.87541e-06	Ugt37D1	FBgn0040260
1193	2857.51	-0.26174	0.088172	-2.96851	0.00299244	0.0289406	Jafrac1	FBgn0040309
1194	712.674	-0.316097	0.105866	-2.98581	0.00282826	0.0278709	GNBP3	FBgn0040321
1195	142.671	-0.781308	0.168408	-4.63938	3.49452e-06	0.000157716	CG3706	FBgn0040342
1196	559.042	-0.527151	0.122704	-4.2961	1.73827e-05	0.000604966	CG11378	FBgn0040364
1197	1860.57	-0.559059	0.100802	-5.54609	2.92129e-08	2.38628e-06	CG14629	FBgn0040398
1198	218.701	-0.452582	0.156605	-2.88996	0.00385287	0.0343275	ACXD	FBgn0040507
1199	132.797	-0.678239	0.191704	-3.53795	0.000403246	0.00736726	CG17777	FBgn0040900
1200	1876.99	-0.274819	0.0967202	-2.84138	0.00449187	0.0381096	hoe1	FBgn0041150
1201	372.56	-0.409636	0.126479	-3.23876	0.00120049	0.0157579	Tep3	FBgn0041181
1202	1548.03	-0.309159	0.0928293	-3.3304	0.000867214	0.0126221	Prat2	FBgn0041194
1203	904.91	-0.484464	0.0992236	-4.88255	1.0472e-06	5.68712e-05	Hexo2	FBgn0041629
1204	373.32	-0.448802	0.126051	-3.56049	0.000370167	0.00689026	yellow-e	FBgn0041711
1205	114.518	-0.563276	0.194912	-2.8899	0.00385367	0.0343275	yellow-c	FBgn0041713
1206	4284.57	-0.34199	0.0806044	-4.24282	2.20728e-05	0.000733884	FASN2	FBgn0042627
1207	807.1	-0.526117	0.105602	-4.98209	6.29026e-07	3.63584e-05	cbt	FBgn0043364
1208	757.59	-0.488391	0.114588	-4.26216	2.02463e-05	0.00068066	lambdaTry	FBgn0043470
1209	299.961	-0.489392	0.141047	-3.46971	0.000521027	0.00889436	CG32032	FBgn0043806
1210	934.362	-0.338218	0.10721	-3.15471	0.00160657	0.0190523	Atg2	FBgn0044452
1211	4606.63	-0.236739	0.0823433	-2.87502	0.00403997	0.0352555	vsg	FBgn0045823
1212	311.089	-0.367945	0.134691	-2.73178	0.00629923	0.0476006	CG30345	FBgn0050345
1213	418.814	-0.472129	0.128208	-3.68253	0.000230932	0.00490892	CG31103	FBgn0051103
1214	134.807	-0.655186	0.186016	-3.52221	0.000427963	0.00771895	CG31121	FBgn0051121
1215	373.494	-0.331807	0.120754	-2.7478	0.00599965	0.0461842	CG31140	FBgn0051140
1216	433.854	-0.920882	0.333123	-2.76439	0.00570287	0.044665	Gba1a	FBgn0051148
1217	4885.53	-0.469839	0.0980832	-4.7902	1.66611e-06	8.40196e-05	CG31198	FBgn0051198
1218	518.295	-0.34844	0.115746	-3.0104	0.00260907	0.0263631	modSP	FBgn0051217
1219	2689.34	-0.802137	0.100345	-7.99381	1.3083e-15	3.69463e-13	CG31233	FBgn0051233
1220	303.238	-0.398056	0.143745	-2.76918	0.00561984	0.0442954	CG31248	FBgn0051248
1221	3461.19	-0.67207	0.100923	-6.65923	2.75266e-11	4.12231e-09	CG31343	FBgn0051343
1222	153.963	-0.80564	0.19535	-4.1241	3.72195e-05	0.00112846	CG31463	FBgn0051463
1223	794.801	-0.319462	0.101519	-3.14681	0.00165061	0.019376	CG31663	FBgn0051663
1224	239.138	-0.846546	0.153177	-5.52658	3.26535e-08	2.64547e-06	CG31706	FBgn0051706
1225	230.514	-0.707859	0.174188	-4.06377	4.82863e-05	0.00139959	CG31821	FBgn0051821
1226	293.392	-0.871702	0.148281	-5.87872	4.13459e-09	4.34747e-07	CG32091	FBgn0052091
1227	309.47	-0.389353	0.128498	-3.03002	0.00244538	0.0252931	CG32195	FBgn0052195
1228	102.474	-0.804961	0.202374	-3.97759	6.96165e-05	0.00192204	Csas	FBgn0052220
1229	125.111	-0.642085	0.179539	-3.57629	0.000348505	0.00667208	CG32354	FBgn0052354
1230	110.249	-1.13639	0.242864	-4.67913	2.88093e-06	0.000134262	Cda4	FBgn0052499
1231	123.532	-1.36415	0.195786	-6.96756	3.22484e-12	5.69185e-10	tbc	FBgn0052506
1232	386.878	-0.392515	0.124429	-3.15452	0.00160761	0.0190523	CG32512	FBgn0052512
1233	103.726	-1.61355	0.209337	-7.70792	1.27886e-14	2.93958e-12	CG32523	FBgn0052523
1234	690.517	-0.400503	0.107538	-3.7243	0.000195856	0.00435999	CG32572	FBgn0052572
1235	277.988	-0.516699	0.135911	-3.80175	0.000143676	0.00347212	be	FBgn0052594
1236	409.419	-0.564875	0.121602	-4.64526	3.3964e-06	0.000153991	CG32633	FBgn0052633
1237	545.831	-0.438386	0.117591	-3.72805	0.000192964	0.00432484	Coq8	FBgn0052649
1238	914.725	-0.289637	0.100835	-2.87239	0.00407378	0.0353499	Sec16	FBgn0052654
1239	217.47	-1.32091	0.162808	-8.11332	4.92532e-16	1.52131e-13	Cubn	FBgn0052702
1240	95.2515	-1.92211	0.219961	-8.73841	2.36423e-18	9.73671e-16	CG32750	FBgn0052750
1241	879.733	-0.361831	0.108375	-3.33868	0.00084177	0.0123626	CG33080	FBgn0053080
1242	192.045	-0.417972	0.154009	-2.71394	0.00664881	0.0494139	CG33120	FBgn0053120
1243	2217.81	-0.460549	0.0872393	-5.27915	1.29783e-07	9.03366e-06	AGBE	FBgn0053138
1244	72.7818	-5.42679	0.500442	-10.844	2.12939e-27	2.33854e-24	CG33223	FBgn0053223
1245	607.827	-0.644077	0.120455	-5.34704	8.94031e-08	6.59448e-06	CG33281	FBgn0053281
1246	276.112	-0.675738	0.156853	-4.30809	1.64667e-05	0.000583359	CG33494	FBgn0053494
1247	1312.94	-0.279907	0.0884574	-3.16431	0.0015545	0.0188083	osy	FBgn0053970
1248	333.314	-0.499371	0.131632	-3.79369	0.000148426	0.00355215	CG40006	FBgn0058006
1249	365.225	-0.383261	0.126067	-3.04014	0.00236467	0.0248115	pain	FBgn0060296
1250	1378.6	-0.31186	0.106159	-2.93767	0.00330693	0.0307775	GstE9	FBgn0063491
1251	518.338	-1.00935	0.118606	-8.5101	1.73781e-17	6.13446e-15	GstE3	FBgn0063497
1252	2243.76	-0.265704	0.0877801	-3.02692	0.00247055	0.0253572	CG34120	FBgn0083956
1253	163.316	-0.432242	0.159219	-2.71476	0.00663241	0.0493635	CG34227	FBgn0085256
1254	1270.58	-0.378671	0.0964091	-3.92775	8.57428e-05	0.00228432	CG34330	FBgn0085359
1255	534.196	-0.3451	0.104944	-3.28841	0.00100753	0.0138808	spri	FBgn0085443
1256	2640.95	-0.290459	0.0964454	-3.01164	0.00259841	0.0262873	Sec61alpha	FBgn0086357
1257	749.753	-0.47629	0.109155	-4.36344	1.28033e-05	0.000474872	Invadolysin	FBgn0086359
1258	617.323	-0.295845	0.106723	-2.77209	0.00556976	0.0440272	su(r)	FBgn0086450
1259	7090.02	-0.736408	0.0781293	-9.4255	4.28054e-21	2.48876e-18	Ubi-p5E	FBgn0086558
1260	293.683	-0.539837	0.131312	-4.11109	3.93801e-05	0.00117949	side-VIII	FBgn0086604
1261	18529.9	-0.287285	0.0904122	-3.1775	0.00148549	0.0183533	Desat1	FBgn0086687
1262	2277.21	-0.319336	0.0994563	-3.21082	0.00132357	0.0169899	Plp	FBgn0086690
1263	629.25	-0.700127	0.122332	-5.72318	1.04546e-08	9.93586e-07	nAChRalpha7	FBgn0086778
1264	16308.3	-0.44588	0.0850269	-5.24399	1.5714e-07	1.07859e-05	apolpp	FBgn0087002
1265	776.231	-0.303028	0.0978424	-3.09711	0.00195419	0.0218205	bbg	FBgn0087007
1266	1847.12	-0.315116	0.092268	-3.41522	0.000637295	0.0101761	AGO2	FBgn0087035
1267	2595.28	-0.346885	0.0974226	-3.56062	0.000369977	0.00689026	CG42235	FBgn0250757
1268	3384.49	-0.277688	0.0879417	-3.15764	0.00159052	0.0189863	beta-Spec	FBgn0250788
1269	2906.08	-0.30707	0.0928973	-3.30548	0.000948139	0.0133898	alpha-Spec	FBgn0250789
1270	14122.9	-0.271485	0.0991872	-2.7371	0.00619837	0.0470182	UQCR-C2	FBgn0250814
1271	19690	-0.761863	0.175384	-4.34398	1.39923e-05	0.000508454	Jon65Aiv	FBgn0250815
1272	1911.58	-0.334543	0.0860609	-3.88728	0.000101375	0.00262988	26-29-p	FBgn0250848
1273	916.669	-0.607021	0.205397	-2.95536	0.00312308	0.0297085	pot	FBgn0250871
1274	1386.28	-0.409635	0.0975108	-4.20092	2.65836e-05	0.000858669	CG42249	FBgn0259101
1275	1170.87	-0.30547	0.100969	-3.02537	0.00248328	0.0254086	Ndae1	FBgn0259111
1276	637.875	-0.396801	0.11576	-3.42778	0.000608528	0.00990887	mnb	FBgn0259168
1277	764.163	-0.41479	0.0974776	-4.25523	2.08834e-05	0.000699699	ome	FBgn0259175
1278	121.996	-0.597945	0.17497	-3.41742	0.00063217	0.010127	CG42326	FBgn0259226
1279	132.331	-0.948783	0.183572	-5.16844	2.3605e-07	1.48275e-05	CG42329	FBgn0259229
1280	1072.7	-1.07975	0.0903461	-11.9513	6.39129e-33	1.26343e-29	Jabba	FBgn0259682
1281	252.458	-1.66977	0.170301	-9.80479	1.07367e-22	7.07478e-20	NimC1	FBgn0259896
1282	3101.56	-0.717972	0.0902459	-7.95573	1.78081e-15	4.75717e-13	CG17571	FBgn0259998
1283	194.773	-0.993685	0.16158	-6.14979	7.75858e-10	9.02186e-08	Su(var)3-3	FBgn0260397
1284	314.016	-0.723077	0.129376	-5.58897	2.28419e-08	1.92965e-06	HIP	FBgn0260484
1285	666.709	-0.922245	0.32796	-2.81206	0.00492246	0.0405785	serp	FBgn0260653
1286	1107.82	-0.310491	0.108957	-2.84968	0.00437639	0.0374513	mgl	FBgn0261260
1287	1149.57	-0.258079	0.0852395	-3.02769	0.00246429	0.0253455	plx	FBgn0261261
1288	755.749	-0.940429	0.329111	-2.85748	0.00427018	0.0366694	verm	FBgn0261341
1289	1010.48	-0.277583	0.0877424	-3.16361	0.00155826	0.0188083	CG42672	FBgn0261554
1290	9229.69	-0.252134	0.0923741	-2.72949	0.00634331	0.0477875	RpS6	FBgn0261592
1291	75.7258	-0.838576	0.227242	-3.69023	0.000224054	0.00482474	CG42711	FBgn0261628
1292	371.75	-0.400877	0.126881	-3.15947	0.00158057	0.0189362	CG42709	FBgn0261674
1293	156.935	-1.24286	0.211151	-5.88612	3.95372e-09	4.202e-07	Npc1b	FBgn0261675
1294	1196.2	-0.28632	0.0970432	-2.95044	0.00317324	0.0298423	Dhc64C	FBgn0261797
1295	521.196	-0.822498	0.123092	-6.68199	2.35724e-11	3.623e-09	LanB1	FBgn0261800
1296	951.859	-0.291397	0.0969298	-3.00627	0.00264474	0.0265656	CG42748	FBgn0261802
1297	1807.06	-0.494702	0.0976047	-5.06842	4.01129e-07	2.43237e-05	whd	FBgn0261862
1298	145.855	-0.546768	0.167949	-3.25556	0.00113169	0.0151567	CG42827	FBgn0262009
1299	485.447	-0.369893	0.110832	-3.33742	0.000845613	0.0124006	Spn77Ba	FBgn0262057
1300	1851.59	-0.303386	0.0891512	-3.40305	0.000666391	0.0104882	Sec23	FBgn0262125
1301	1020.77	-0.285556	0.100934	-2.82914	0.0046673	0.0392276	Sec24CD	FBgn0262126
1302	322.507	-0.399752	0.134937	-2.9625	0.00305151	0.029316	Tl	FBgn0262473
1303	7785.68	-0.326384	0.0987071	-3.30659	0.000944376	0.0133898	CG43078	FBgn0262508
1304	15083.4	-0.509891	0.112985	-4.5129	6.39482e-06	0.000261183	Mdh2	FBgn0262559
1305	255.585	-0.620338	0.167742	-3.69816	0.000217168	0.00471116	SmydA-3	FBgn0262599
1306	172.03	-0.482752	0.169607	-2.84629	0.00442316	0.0377209	Skeletor	FBgn0262717
1307	17399.3	-0.236602	0.0852896	-2.7741	0.00553548	0.0440272	Vha16-1	FBgn0262736
1308	5359.43	-0.354342	0.0934725	-3.79087	0.000150123	0.00357546	Acsl	FBgn0263120
1309	172.664	-1.12148	0.338406	-3.31401	0.000919667	0.0131227	Cht6	FBgn0263132
1310	1380.49	-0.356685	0.0975876	-3.65502	0.000257161	0.00524334	Galt	FBgn0263200
1311	233.432	-0.420272	0.150616	-2.79035	0.00526519	0.0426729	SP1029	FBgn0263236
1312	393.899	-0.445334	0.13133	-3.39096	0.000696494	0.0107902	CG43394	FBgn0263256
1313	378.813	-0.353381	0.124512	-2.83813	0.00453782	0.0384664	Mrp4	FBgn0263316
1314	7570.22	-0.275031	0.0810534	-3.39321	0.000690791	0.0107186	Vha68-2	FBgn0263598
1315	263.425	-0.811851	0.14807	-5.4829	4.18415e-08	3.25639e-06	Myo10A	FBgn0263705
1316	556.898	-0.367686	0.117574	-3.12726	0.00176443	0.0203259	CG43673	FBgn0263748
1317	388.546	-0.464506	0.133809	-3.47142	0.000517712	0.00885305	Ent2	FBgn0263916
1318	1635.14	-0.270715	0.0960959	-2.81713	0.00484544	0.0402118	CG17646	FBgn0264494
1319	1388.3	-0.567409	0.101145	-5.60987	2.02481e-08	1.75555e-06	Nrg	FBgn0264975
1320	601.062	-0.496062	0.115724	-4.28659	1.8144e-05	0.000620538	Meltrin	FBgn0265140
1321	710.896	-0.354615	0.100956	-3.51256	0.000443809	0.00790094	Inx3	FBgn0265274
1322	776.218	-0.40235	0.101435	-3.96657	7.29135e-05	0.00199634	CG44325	FBgn0265413
1323	199.051	-0.44932	0.143504	-3.13107	0.00174171	0.0201346	yin	FBgn0265575
1324	256.385	-0.377521	0.134638	-2.80397	0.00504771	0.0413694	zyd	FBgn0265767
1325	5093.19	-0.284191	0.0882751	-3.21938	0.00128468	0.0165768	GlyS	FBgn0266064
1326	4630.58	-0.287743	0.0792305	-3.63172	0.000281537	0.00563301	Fhos	FBgn0266084
1327	475.665	-0.404821	0.118737	-3.4094	0.000651071	0.0103003	Mtp	FBgn0266369
1328	5145.13	-0.26026	0.0958306	-2.71583	0.00661089	0.0492775	ND-30	FBgn0266582
1329	533.882	-0.853607	0.124214	-6.8721	6.32648e-12	1.05985e-09	LanB2	FBgn0267348
1330	19653.3	-0.424206	0.0997246	-4.25378	2.10195e-05	0.00070188	PyK	FBgn0267385
1331	493.7	-0.310569	0.11111	-2.79514	0.00518768	0.0422365	PRAS40	FBgn0267824
1332	2679.8	-0.410099	0.0941092	-4.3577	1.31439e-05	0.000482952	Fatp1	FBgn0267828
1333	358.522	-0.707279	0.131982	-5.35889	8.37346e-08	6.2228e-06	AsnS	FBgn0270926
1334	594.641	-0.314919	0.113542	-2.77359	0.00554414	0.0440272	PheRS-m	FBgn0275436
1335	9651.93	-0.409467	0.111484	-3.67287	0.000239846	0.0050439	FASN1	FBgn0283427
1336	223.487	-0.471645	0.147976	-3.18731	0.00143604	0.0180353	Duox	FBgn0283531
1337	10637.5	-0.302129	0.102025	-2.96133	0.00306314	0.0293373	muc	FBgn0283658
1338	5012.78	-0.327918	0.0884794	-3.70615	0.00021043	0.00462198	betaTub56D	FBgn0284243
1339	171.289	-0.534346	0.164611	-3.24611	0.00116995	0.0154803	ds	FBgn0284247
1340	2784.79	-0.481242	0.0989425	-4.86385	1.15123e-06	6.21788e-05	trol	FBgn0284408
1341	77.8571	-0.98121	0.227739	-4.30849	1.6437e-05	0.000583359	btl	FBgn0285896
1342	246.615	-0.508906	0.173315	-2.9363	0.00332149	0.0308839	stw	FBgn0286203
1343	4777.67	-0.307539	0.106986	-2.87458	0.00404562	0.0352555	Fum1	FBgn0286222
1344	1169.47	-0.421525	0.101387	-4.15758	3.21635e-05	0.000996563	Etf-QO	FBgn0286783
1345	976.42	-0.400851	0.113677	-3.52622	0.000421538	0.00761696	Gfat1	FBgn0287209
1346	2016.49	-0.341378	0.10475	-3.25898	0.00111814	0.0150159	slf	FBgn0287234
1347	18737.1	-0.41792	0.0786785	-5.31174	1.08582e-07	7.66586e-06	Nplp2	FBgn0287423
1348	412.522	-0.334825	0.116171	-2.88216	0.00394956	0.0347	CG46491	FBgn0287631
1349	374.213	-0.390066	0.125258	-3.1141	0.0018451	0.0208672	18w	FBgn0287775
1350	2954.05	-0.297312	0.101301	-2.93494	0.00333614	0.030991	speck	FBgn0287831
1351	1996.91	-0.886257	0.0993503	-8.92053	4.64082e-19	2.29349e-16	CG3164	FBgn0288229
1352	354.751	-0.977543	0.132604	-7.37187	1.68247e-13	3.61511e-11	Cyp6a21	FBgn0288232

## Sheet: Female_All_DEGs
	baseMean	log2FoldChange	lfcSE	stat	pvalue	padj	Genes	GeneID
1	1725.5	0.354479	0.123337	2.87407	0.00405223	0.0349085	Abl	FBgn0000017
2	422.63	0.408242	0.14817	2.75523	0.00586512	0.0455301	Mps1	FBgn0000063
3	2345.27	0.465529	0.118894	3.91549	9.02218e-05	0.00218912	asp	FBgn0000140
4	1007.51	0.477851	0.14019	3.40859	0.000652989	0.0095281	bcd	FBgn0000166
5	2065.86	0.397215	0.117244	3.38795	0.000704173	0.0100764	chif	FBgn0000307
6	739.677	0.511559	0.136714	3.7418	0.000182704	0.003691	cort	FBgn0000351
7	16813.1	0.863615	0.252549	3.4196	0.000627139	0.00924622	Cp36	FBgn0000359
8	26818.7	0.877531	0.142693	6.14976	7.75985e-10	8.8161e-08	Cp38	FBgn0000360
9	1549.44	0.347412	0.124728	2.78536	0.0053469	0.042141	crm	FBgn0000376
10	14944.3	0.404111	0.106476	3.79532	0.000147453	0.00317139	CycA	FBgn0000404
11	26795.9	0.336124	0.11891	2.82672	0.00470274	0.0387825	CycB	FBgn0000405
12	4375.29	0.347267	0.121396	2.8606	0.00422837	0.0362319	E(bx)	FBgn0000541
13	2431.08	0.453838	0.127988	3.54594	0.000391215	0.00652075	dup	FBgn0000996
14	1042.42	0.436909	0.127496	3.42685	0.000610624	0.00907199	fz	FBgn0001085
15	1652.27	0.331	0.111419	2.97077	0.00297056	0.0280692	g	FBgn0001087
16	2196.53	0.421533	0.109672	3.84358	0.000121252	0.0027531	gnu	FBgn0001120
17	1230.82	0.410426	0.128042	3.2054	0.00134875	0.0157305	H	FBgn0001169
18	229.472	0.701173	0.163889	4.27834	1.88293e-05	0.000629185	Hsp23	FBgn0001224
19	10686.8	0.451581	0.144814	3.11836	0.00181863	0.0198202	Hsp26	FBgn0001225
20	7689.48	0.419916	0.128468	3.26864	0.00108064	0.013553	Hsp27	FBgn0001226
21	1845.91	0.472317	0.127255	3.71158	0.000205966	0.00400205	lds	FBgn0002542
22	663.316	0.403903	0.133742	3.02001	0.00252769	0.0250102	mal	FBgn0002641
23	969.992	0.490496	0.129691	3.78205	0.000155544	0.00330857	twe	FBgn0002673
24	3475.83	0.361182	0.117594	3.07143	0.00213035	0.0222409	mor	FBgn0002783
25	1093.17	0.370017	0.123298	3.001	0.00269096	0.0261172	mu2	FBgn0002872
26	571.417	0.439539	0.14447	3.04243	0.00234677	0.0237638	mus301	FBgn0002899
27	4495.82	0.371293	0.118992	3.12031	0.0018066	0.0197134	otu	FBgn0003023
28	2304.06	0.437547	0.114418	3.82412	0.000131241	0.00292025	Pcl	FBgn0003044
29	718.192	0.619058	0.129991	4.7623	1.91394e-06	9.28791e-05	pim	FBgn0003087
30	4998.67	0.363637	0.120343	3.02168	0.00251377	0.0249235	polo	FBgn0003124
31	3328.47	0.342405	0.109526	3.12624	0.00177054	0.0194076	pum	FBgn0003165
32	1007.71	0.376543	0.13481	2.79314	0.00521991	0.0416595	qua	FBgn0003187
33	795.287	0.520278	0.13022	3.99538	6.45898e-05	0.00172305	rod	FBgn0003268
34	3122.78	0.351094	0.122217	2.8727	0.00406983	0.0350288	skd	FBgn0003415
35	2435.25	0.425095	0.130507	3.25725	0.00112498	0.0139282	sol	FBgn0003464
36	1169.61	0.367408	0.130386	2.81785	0.00483463	0.0394662	spn-E	FBgn0003483
37	2913.98	0.382317	0.121513	3.14632	0.00165341	0.0184589	stg	FBgn0003525
38	717.272	0.425313	0.139985	3.03827	0.00237939	0.0238914	sub	FBgn0003545
39	752.749	0.393839	0.13496	2.91819	0.00352071	0.031598	thr	FBgn0003701
40	914.419	0.421735	0.129959	3.24515	0.00117389	0.014366	tor	FBgn0003733
41	1403.69	0.538208	0.118068	4.55848	5.15251e-06	0.000213553	Cdk1	FBgn0004106
42	1041	0.416994	0.133451	3.12469	0.00177993	0.0194884	Cdk2	FBgn0004107
43	135.569	4.53759	0.609799	7.44113	9.98312e-14	2.8355e-11	DptA	FBgn0004240
44	854.232	0.534814	0.13805	3.87407	0.000107034	0.0025149	Klp61F	FBgn0004378
45	825.236	0.447552	0.14183	3.15556	0.0016019	0.0179461	Klp67A	FBgn0004379
46	277.59	0.472019	0.152284	3.0996	0.00193784	0.0206553	rhi	FBgn0004400
47	21768.3	0.40506	0.112329	3.60602	0.000310926	0.00546925	me31B	FBgn0004419
48	4257.04	0.346718	0.101997	3.39929	0.00067561	0.009769	Fur2	FBgn0004598
49	2520.05	0.351636	0.12947	2.71596	0.0066084	0.0493698	wapl	FBgn0004655
50	3049.53	0.346577	0.126157	2.7472	0.00601065	0.0463988	fs(1)h	FBgn0004656
51	2623.16	0.339272	0.122844	2.76182	0.00574806	0.0447652	retn	FBgn0004795
52	3070.13	0.3258	0.114456	2.84651	0.00442012	0.0373775	enc	FBgn0004875
53	4779.71	0.321206	0.108177	2.96925	0.00298526	0.0281805	tws	FBgn0004889
54	2500.39	0.37543	0.116275	3.2288	0.00124309	0.0148137	Gnf1	FBgn0004913
55	1155.8	0.401967	0.124956	3.21686	0.00129602	0.0152817	ash1	FBgn0005386
56	1982.64	0.414467	0.127049	3.26225	0.00110533	0.0137909	yem	FBgn0005596
57	1744.9	0.338678	0.112129	3.02042	0.00252424	0.0250017	msl-1	FBgn0005617
58	376.997	0.439158	0.144868	3.03144	0.00243392	0.0242813	Psc	FBgn0005624
59	2865.84	0.36991	0.123551	2.99399	0.00275355	0.0265115	PCNA	FBgn0005655
60	442.731	0.605294	0.149904	4.03789	5.39341e-05	0.00147795	pie	FBgn0005683
61	1408.24	0.369987	0.114496	3.23145	0.00123164	0.0147342	hdc	FBgn0010113
62	3109.07	0.321654	0.114728	2.80361	0.00505333	0.0407131	RpA-70	FBgn0010173
63	1579.02	0.372229	0.127213	2.92603	0.00343319	0.0310725	Parp	FBgn0010247
64	3177.62	0.401843	0.116689	3.44369	0.000573827	0.00871297	brat	FBgn0010300
65	734.391	0.416318	0.128081	3.25042	0.00115235	0.0141581	Cks30A	FBgn0010314
66	1246.87	0.340572	0.122082	2.7897	0.00527575	0.0418969	CycD	FBgn0010315
67	1094.63	0.361564	0.120858	2.99165	0.00277474	0.0266624	dap	FBgn0010316
68	3277.92	0.424625	0.130811	3.2461	0.00116997	0.014338	woc	FBgn0010328
69	1797.24	0.390215	0.12994	3.00304	0.002673	0.0260603	Map60	FBgn0010342
70	2661.08	0.481398	0.129731	3.71074	0.000206651	0.00400479	CycE	FBgn0010382
71	86.2383	0.93468	0.289053	3.2336	0.00122242	0.0146828	Def	FBgn0010385
72	67.7636	2.8477	0.371909	7.65698	1.90357e-14	5.92992e-12	Dro	FBgn0010388
73	3725.51	0.404322	0.12366	3.26963	0.00107687	0.0135381	mtrm	FBgn0010431
74	1667.59	0.379202	0.127858	2.96581	0.00301889	0.0283989	Nup214	FBgn0010660
75	1452.69	0.381506	0.125818	3.0322	0.00242778	0.0242703	simj	FBgn0010762
76	2560.45	0.447204	0.127011	3.52097	0.000429968	0.00694348	Gug	FBgn0010825
77	2445.83	0.337288	0.121072	2.78584	0.00533893	0.0421265	Spn	FBgn0010905
78	2663.07	0.332203	0.112091	2.96369	0.0030397	0.028488	heph	FBgn0011224
79	1979.73	0.383991	0.116254	3.30303	0.00095646	0.0124987	Uch-L5	FBgn0011327
80	3881.27	0.359721	0.108601	3.31233	0.000925216	0.0122227	Ssdp	FBgn0011481
81	2168.25	0.355233	0.119795	2.96535	0.00302343	0.028402	Iswi	FBgn0011604
82	1230.54	0.374794	0.132277	2.83339	0.00460565	0.038309	Klp3A	FBgn0011606
83	376.427	0.489098	0.148635	3.29059	0.000999777	0.0129368	Pms2	FBgn0011660
84	1275.67	0.35466	0.126906	2.79466	0.00519547	0.0416025	pav	FBgn0011692
85	4127.72	0.509188	0.108216	4.70531	2.53482e-06	0.000118255	RnrL	FBgn0011703
86	30132.1	0.373481	0.123233	3.03069	0.00243996	0.0243115	dhd	FBgn0011761
87	286.742	0.503113	0.158857	3.16708	0.00153975	0.0173298	Prim1	FBgn0011762
88	710.196	0.395895	0.135249	2.92716	0.00342067	0.0310725	Irbp	FBgn0011774
89	675.134	0.553566	0.132901	4.16525	3.1101e-05	0.000947452	Gem3	FBgn0011802
90	2979.78	0.324791	0.116274	2.79332	0.00521703	0.0416595	Pp2B-14D	FBgn0011826
91	49.8541	4.05001	0.441154	9.18049	4.29142e-20	2.96016e-17	AttA	FBgn0012042
92	1223.99	0.402186	0.1199	3.35434	0.000795554	0.0109909	sced	FBgn0013732
93	3529.51	0.409247	0.121428	3.37029	0.000750885	0.010555	Mtor	FBgn0013756
94	1277.12	0.432187	0.121591	3.55444	0.00037879	0.00636375	Ptp69D	FBgn0014007
95	321.055	1.41408	0.514558	2.74814	0.00599346	0.0463031	Mtk	FBgn0014865
96	674.787	0.512007	0.140321	3.64884	0.000263429	0.00478183	Orc2	FBgn0015270
97	1864.65	0.432428	0.13224	3.27003	0.00107536	0.0135381	chn	FBgn0015371
98	480.667	0.435507	0.142734	3.05117	0.00227953	0.0233688	cutlet	FBgn0015376
99	1663.87	0.485435	0.124188	3.90889	9.27231e-05	0.0022219	glu	FBgn0015391
100	1684.86	0.413698	0.132935	3.11204	0.001858	0.0200253	jumu	FBgn0015396
101	2001.19	0.283429	0.104246	2.71885	0.00655094	0.0491168	Rme-8	FBgn0015477
102	1288.87	0.409414	0.129512	3.1612	0.00157121	0.0176433	tos	FBgn0015553
103	10289.1	0.391536	0.106577	3.67374	0.000239028	0.00445131	rin	FBgn0015778
104	2199.53	0.341422	0.125541	2.71961	0.00653594	0.0490424	Rbf	FBgn0015799
105	2453.96	0.435876	0.126682	3.4407	0.00058022	0.00878154	dpa	FBgn0015929
106	892.287	0.421469	0.123541	3.41158	0.000645872	0.00946462	mael	FBgn0016034
107	2550.1	0.474576	0.11806	4.01979	5.82504e-05	0.0015713	pgc	FBgn0016053
108	1034.79	0.346378	0.127132	2.72456	0.00643875	0.0486648	phr6-4	FBgn0016054
109	12997.2	0.409929	0.111713	3.6695	0.000243029	0.00450467	smg	FBgn0016070
110	2663.43	0.456135	0.127455	3.57879	0.000345193	0.00588963	Mcm5	FBgn0017577
111	1543.05	0.372361	0.112723	3.30333	0.000955446	0.0124987	E23	FBgn0020445
112	367.293	0.579865	0.150357	3.8566	0.000114977	0.00264364	Mcm7	FBgn0020633
113	44.314	2.0967	0.351658	5.96234	2.48652e-09	2.52761e-07	Crg-1	FBgn0021738
114	2217.31	0.318585	0.112613	2.82902	0.00466908	0.0386469	Nup154	FBgn0021761
115	3403.68	0.393916	0.107719	3.65689	0.000255294	0.00465164	Cse1	FBgn0022213
116	2628.77	0.441649	0.119792	3.6868	0.00022709	0.00430846	dnk	FBgn0022338
117	13185.6	0.665014	0.142123	4.67915	2.88065e-06	0.000129388	Tsf1	FBgn0022355
118	20132.3	0.437969	0.110727	3.9554	7.64065e-05	0.00191651	Df31	FBgn0022893
119	555.415	0.968876	0.138539	6.99355	2.68021e-12	5.50698e-10	rpk	FBgn0022981
120	10415	0.334219	0.114087	2.92951	0.00339492	0.030929	Uba1	FBgn0023143
121	702.635	0.527049	0.128832	4.09097	4.29566e-05	0.00122731	Chd3	FBgn0023395
122	710.388	0.384109	0.122401	3.13812	0.00170037	0.0188524	CG14803	FBgn0023513
123	3261.41	0.362975	0.124411	2.91755	0.00352793	0.0316334	Gcna	FBgn0023515
124	5014.7	0.369347	0.120144	3.0742	0.00211069	0.0221073	Stip1	FBgn0024352
125	2844.06	0.362975	0.114033	3.18308	0.00145716	0.0166137	Tnpo	FBgn0024921
126	3468.43	0.401693	0.123449	3.25393	0.00113821	0.0140559	spdi	FBgn0025633
127	603.223	0.3629	0.127821	2.83912	0.00452379	0.037988	Cdc16	FBgn0025781
128	2164.29	0.344535	0.117747	2.92607	0.00343277	0.0310725	Mcm6	FBgn0025815
129	694.63	0.391909	0.134706	2.90935	0.00362176	0.0321465	Fen1	FBgn0025832
130	179.392	0.541201	0.184988	2.92559	0.00343802	0.0310871	dgt4	FBgn0026085
131	1815.4	0.390162	0.13128	2.97198	0.00295886	0.0279915	Cdc45	FBgn0026143
132	1440.84	0.349967	0.122523	2.85635	0.00428545	0.0364622	CBP	FBgn0026144
133	3175.3	0.367449	0.119752	3.06841	0.00215201	0.0224185	mei-P26	FBgn0026206
134	3496.16	0.327757	0.116315	2.81785	0.00483468	0.0394662	gus	FBgn0026238
135	614.223	0.589951	0.131564	4.48414	7.32098e-06	0.000288566	cav	FBgn0026257
136	504.796	0.513635	0.133815	3.8384	0.000123837	0.00279415	bip1	FBgn0026263
137	1181.57	0.411451	0.12656	3.25103	0.00114989	0.0141458	Su(var)2-HP2	FBgn0026427
138	421.385	0.454703	0.14515	3.13265	0.00173233	0.0190972	Grip163	FBgn0026432
139	1155.1	0.527807	0.163258	3.23296	0.00122514	0.0146972	Prp16	FBgn0026713
140	866.188	0.439421	0.135771	3.23648	0.00121015	0.0145937	RecQ5	FBgn0027375
141	2651.52	0.403378	0.131126	3.07627	0.00209606	0.0219779	spd-2	FBgn0027500
142	8782.89	0.386293	0.105137	3.67418	0.000238614	0.00445131	CG10254	FBgn0027512
143	595.4	0.484571	0.129155	3.75185	0.000175538	0.00359146	ana2	FBgn0027513
144	637.242	0.403126	0.135295	2.9796	0.00288623	0.0274334	Wdr24	FBgn0027518
145	1028.54	0.356888	0.130796	2.72858	0.00636076	0.0483288	CG3679	FBgn0027521
146	1600.38	0.327852	0.115574	2.83672	0.00455798	0.0380709	Ulp1	FBgn0027603
147	2302.41	0.400075	0.124088	3.22412	0.00126358	0.0149723	Acf	FBgn0027620
148	1021.5	0.451137	0.124295	3.62958	0.000283881	0.0051051	SMC2	FBgn0027783
149	1296.73	0.386624	0.126536	3.05544	0.00224734	0.0231124	ball	FBgn0027889
150	732.866	0.379851	0.138648	2.73968	0.00614983	0.0470221	msb1l	FBgn0027949
151	1973.49	0.314781	0.114935	2.73879	0.00616666	0.0471036	Cdc7	FBgn0028360
152	734.86	0.354994	0.124249	2.85711	0.00427516	0.0364067	fal	FBgn0028380
153	725.83	0.37297	0.131284	2.84094	0.00449805	0.0378377	chm	FBgn0028387
154	4352.56	0.797372	0.159938	4.98551	6.17986e-07	3.4723e-05	lcs	FBgn0028583
155	3628.04	0.317148	0.11191	2.83397	0.00459743	0.0383066	Fmr1	FBgn0028734
156	221.296	0.532222	0.174668	3.04706	0.00231095	0.0235908	nmdyn-D7	FBgn0028997
157	1537.36	0.40661	0.121572	3.3446	0.000824006	0.0113032	asf1	FBgn0029094
158	1543.28	0.357273	0.121865	2.93172	0.00337095	0.0307396	Aos1	FBgn0029512
159	1471.84	0.99056	0.301654	3.28377	0.00102429	0.0131188	CG11381	FBgn0029568
160	1001.37	0.413433	0.120618	3.42761	0.000608929	0.00907199	CG10803	FBgn0029666
161	1487.12	0.785244	0.148425	5.29053	1.21964e-07	8.41288e-06	HIP-R	FBgn0029676
162	2252.2	1.15411	0.320852	3.59704	0.000321865	0.00556038	CG15570	FBgn0029697
163	1672.39	0.356152	0.125796	2.83119	0.00463757	0.0384972	CG6927	FBgn0029733
164	69.5872	1.31184	0.303553	4.32161	1.54895e-05	0.000528558	Btnd	FBgn0029848
165	541.01	0.403427	0.135299	2.98174	0.00286617	0.0273234	CG3842	FBgn0029866
166	880.978	0.943026	0.151327	6.23172	4.61355e-10	5.56913e-08	Nf-YC	FBgn0029905
167	416.856	0.465602	0.165662	2.81056	0.00494549	0.0400323	Nek2	FBgn0029970
168	81.5385	0.744606	0.243943	3.05238	0.00227032	0.0232991	CG1632	FBgn0030027
169	1486.78	0.453211	0.130296	3.47831	0.00050459	0.00783412	CG10555	FBgn0030034
170	2765.93	0.40547	0.122718	3.30408	0.000952885	0.0124915	Caf1-180	FBgn0030054
171	1176.86	0.361409	0.122638	2.94697	0.00320909	0.029684	CG15312	FBgn0030174
172	1294.27	0.332987	0.112384	2.96294	0.00304712	0.0285136	BTBD9	FBgn0030228
173	3218.73	0.386872	0.129202	2.99432	0.00275061	0.0265096	Klp10A	FBgn0030268
174	281.127	0.62277	0.171249	3.63664	0.000276215	0.00498582	CG9360	FBgn0030332
175	171.953	0.867426	0.209899	4.13259	3.58701e-05	0.00107244	CG15739	FBgn0030347
176	247.957	0.537803	0.194569	2.76407	0.00570845	0.0445286	Sclp	FBgn0030357
177	3445.27	0.301158	0.110714	2.72014	0.00652539	0.0490217	Usp7	FBgn0030366
178	420.808	0.403072	0.141483	2.84891	0.00438694	0.0371294	pira	FBgn0030420
179	588.919	0.484469	0.143912	3.36643	0.000761474	0.0106573	CG11164	FBgn0030507
180	1411.57	0.340551	0.119089	2.85964	0.0042412	0.0362687	Nadsyn	FBgn0030512
181	79.4792	0.90164	0.250136	3.6046	0.000312633	0.00548927	CG9503	FBgn0030598
182	19.6112	2.31582	0.517022	4.47914	7.49432e-06	0.000294198	CG12708	FBgn0030666
183	1018.39	0.354093	0.121257	2.92018	0.00349832	0.0315143	CG8944	FBgn0030680
184	307.331	0.431155	0.158814	2.71485	0.00663061	0.0493997	Mvd	FBgn0030683
185	1038.12	0.461234	0.123771	3.7265	0.000194154	0.00384211	CG8924	FBgn0030710
186	168.529	0.591072	0.196544	3.00733	0.00263552	0.0258126	CG9902	FBgn0030757
187	570.723	0.436467	0.148875	2.93177	0.00337031	0.0307396	wus	FBgn0030805
188	637.709	0.430751	0.130755	3.29435	0.000986498	0.0127874	CG4949	FBgn0030813
189	948.952	0.352137	0.124062	2.83838	0.00453427	0.0380429	Mvb12	FBgn0030894
190	126.566	0.730568	0.218616	3.34178	0.000832429	0.0113864	CG6023	FBgn0030912
191	451.373	0.648412	0.138794	4.67177	2.9862e-06	0.000133508	CG18259	FBgn0030956
192	748.502	0.42065	0.138377	3.03989	0.00236666	0.0238478	CG6961	FBgn0030959
193	4700.71	0.319905	0.1133	2.82352	0.00474991	0.0390382	Tao	FBgn0031030
194	1209.3	0.431469	0.137175	3.1454	0.00165861	0.0184956	Elys	FBgn0031052
195	2108.79	0.314545	0.111717	2.81555	0.00486935	0.0396487	Ntf-2	FBgn0031145
196	51.1531	2.87459	0.392186	7.32967	2.30728e-13	5.86353e-11	CG1503	FBgn0031157
197	563.895	0.518073	0.134793	3.84347	0.000121306	0.0027531	CG13690	FBgn0031252
198	2160.03	0.338847	0.116201	2.91604	0.0035451	0.0317579	AIF	FBgn0031392
199	577.572	0.440627	0.136732	3.22256	0.00127052	0.015036	insv	FBgn0031434
200	763.133	0.389055	0.126376	3.07856	0.00208006	0.0218695	Cwc25	FBgn0031452
201	226.792	0.456649	0.163805	2.78777	0.00530728	0.0419792	CG17612	FBgn0031597
202	400.176	0.377015	0.134944	2.79387	0.0052082	0.0416595	Marcal1	FBgn0031655
203	1357.41	0.352659	0.119984	2.93922	0.00329038	0.0301224	Ncoa6	FBgn0031698
204	3058.49	0.455903	0.116558	3.9114	9.17642e-05	0.0022064	CG9135	FBgn0031769
205	706.249	0.397755	0.136817	2.9072	0.00364675	0.0323089	CG3430	FBgn0031875
206	663.5	0.441586	0.135448	3.2602	0.00111333	0.013855	sip2	FBgn0031878
207	1893.71	0.451197	0.130212	3.46509	0.000530046	0.00816372	CG7840	FBgn0032014
208	3594.59	2.35749	0.707001	3.3345	0.000854531	0.0116107	CG13114	FBgn0032127
209	718.055	0.500458	0.126724	3.9492	7.84142e-05	0.00196178	Ripalpha	FBgn0032189
210	446.094	0.392391	0.138875	2.82551	0.00472061	0.0388635	CG6583	FBgn0032420
211	1468.13	0.375551	0.118154	3.17848	0.00148048	0.0168362	Sfmbt	FBgn0032475
212	669.012	0.432895	0.135192	3.20208	0.00136437	0.0158553	CG7110	FBgn0032521
213	30.5154	6.2655	0.897404	6.98181	2.91405e-12	5.74305e-10	CG4650	FBgn0032549
214	780.944	0.375752	0.135528	2.77252	0.00556249	0.0435307	CG15160	FBgn0032688
215	1190.99	0.411367	0.131019	3.13975	0.00169093	0.018791	Grip71	FBgn0032705
216	830.468	0.356556	0.130002	2.74269	0.00609381	0.0467789	Nedd8	FBgn0032725
217	2014.33	0.390947	0.121544	3.21651	0.00129762	0.0152818	Cen	FBgn0032876
218	729.597	0.353653	0.128918	2.74324	0.00608363	0.0467379	Rhau	FBgn0032883
219	816.949	0.391113	0.133044	2.93974	0.00328488	0.0301224	CG9265	FBgn0032910
220	1129.89	0.512669	0.123386	4.15499	3.25304e-05	0.000987881	Mcm10	FBgn0032929
221	487.9	0.452547	0.145952	3.10065	0.001931	0.0206051	CG8679	FBgn0032934
222	912.528	0.486733	0.130784	3.72165	0.000197922	0.00390067	CG14464	FBgn0033000
223	2338.45	0.35568	0.122235	2.9098	0.00361659	0.03213	CG3107	FBgn0033005
224	1698.15	0.384773	0.116958	3.28983	0.00100247	0.0129391	d4	FBgn0033015
225	495.127	0.537527	0.142281	3.77793	0.000158139	0.00334761	CG10395	FBgn0033019
226	1749.24	0.461126	0.134216	3.4357	0.000591017	0.00889012	Br140	FBgn0033155
227	579.814	0.430685	0.131444	3.27657	0.00105077	0.0133327	Kdm4A	FBgn0033233
228	27.0867	1.28762	0.423874	3.03774	0.00238363	0.0238914	Rad51D	FBgn0033389
229	1322.85	0.357906	0.130627	2.73992	0.00614549	0.0470221	Lime	FBgn0033458
230	1184.35	0.494669	0.134073	3.68956	0.000224643	0.00428064	Caf1-105	FBgn0033526
231	889.694	0.402865	0.12701	3.17192	0.00151434	0.0171241	CG7222	FBgn0033551
232	1772.35	0.363953	0.12233	2.97517	0.00292829	0.0277785	CG12391	FBgn0033581
233	1735.97	0.431828	0.127976	3.37428	0.000740086	0.0104488	tou	FBgn0033636
234	374.766	0.519485	0.155849	3.33325	0.000858381	0.0116107	dgt5	FBgn0033740
235	2999.78	0.365902	0.119603	3.05932	0.00221842	0.0229126	muskelin	FBgn0033757
236	1396.48	0.385932	0.136323	2.831	0.00464023	0.0384972	mars	FBgn0033845
237	652.646	0.399892	0.132012	3.02922	0.00245187	0.0243849	tej	FBgn0033921
238	2933.59	0.391704	0.129741	3.01912	0.0025351	0.0250297	Cyp6a19	FBgn0033979
239	330.446	0.46165	0.15107	3.05587	0.00224408	0.0231035	CG10265	FBgn0033990
240	268.55	0.559475	0.161745	3.45899	0.000542197	0.00831111	CG7544	FBgn0033994
241	719.538	0.502034	0.15502	3.23851	0.00120156	0.0145612	Lst	FBgn0034140
242	978.442	0.500393	0.126371	3.95971	7.50404e-05	0.00189523	Mov10	FBgn0034187
243	47.3915	1.35879	0.319557	4.25212	2.11759e-05	0.000683931	Sardh	FBgn0034276
244	4995.93	0.33635	0.110711	3.03807	0.00238096	0.0238914	Mapmodulin	FBgn0034282
245	951.096	0.354619	0.11956	2.96603	0.00301669	0.0283989	CG5757	FBgn0034299
246	497.053	0.424506	0.137221	3.0936	0.00197743	0.0210308	nopo	FBgn0034314
247	32.4723	2.06087	0.401854	5.12841	2.92205e-07	1.86876e-05	CG14499	FBgn0034317
248	486.197	1.43337	0.496861	2.88486	0.00391585	0.0340679	BomBc1	FBgn0034328
249	461.959	0.39072	0.139461	2.80165	0.00508422	0.0408472	Atg7	FBgn0034366
250	1285.85	0.446379	0.12822	3.48135	0.000498889	0.00779839	CG18190	FBgn0034403
251	210.547	3.58637	0.368107	9.74275	1.98116e-22	2.12578e-19	DptB	FBgn0034407
252	214.059	0.47201	0.164093	2.87647	0.00402147	0.0347054	Oseg6	FBgn0034452
253	9922.65	0.67191	0.14177	4.73945	2.14302e-06	0.000101946	Bbd	FBgn0034512
254	1144.97	0.359013	0.123683	2.90268	0.00369989	0.0326897	rad50	FBgn0034728
255	1110.03	0.460811	0.115946	3.97436	7.05682e-05	0.00183193	Ice1	FBgn0034853
256	788.629	0.35793	0.120015	2.98237	0.00286028	0.0272942	uri	FBgn0035025
257	356.719	0.413374	0.145919	2.8329	0.00461275	0.0383351	CG16896	FBgn0035073
258	1169.25	0.359825	0.113355	3.17432	0.00150186	0.0170228	rno	FBgn0035106
259	486.387	0.474942	0.158312	3.00004	0.00269941	0.0261729	CG13921	FBgn0035267
260	3093.16	2.54161	0.829961	3.06232	0.00219626	0.0228057	yellow-g2	FBgn0035328
261	342.058	0.516031	0.158217	3.26154	0.00110809	0.0138075	Sse	FBgn0035627
262	918.237	0.474481	0.126885	3.73946	0.000184419	0.00370256	CG5568	FBgn0035641
263	297.276	2.11435	0.64993	3.25319	0.00114115	0.0140742	CG10163	FBgn0035697
264	80.6658	1.01001	0.27416	3.68401	0.000229592	0.00433888	PGRP-SD	FBgn0035806
265	821.573	0.384444	0.13368	2.87585	0.00402941	0.0347429	CG7457	FBgn0035812
266	545.887	0.390846	0.133888	2.9192	0.00350929	0.0315542	Setx	FBgn0035842
267	597.183	0.367047	0.126053	2.91185	0.00359299	0.032068	MED24	FBgn0035851
268	955.113	0.426978	0.139558	3.0595	0.00221705	0.0229126	Cdc6	FBgn0035918
269	422.621	0.412753	0.146475	2.81791	0.00483367	0.0394662	CG6511	FBgn0035923
270	1474	0.420365	0.120751	3.48126	0.000499058	0.00779839	CG5026	FBgn0035945
271	689.408	0.402651	0.128283	3.13876	0.00169663	0.0188326	CG3408	FBgn0036008
272	1583.51	0.331001	0.114089	2.90125	0.00371676	0.0327485	CG11811	FBgn0036099
273	603.924	0.37374	0.132051	2.83027	0.00465084	0.0385521	thoc6	FBgn0036263
274	214.144	0.478667	0.169948	2.81654	0.00485438	0.0395601	Tsen54	FBgn0036266
275	3800.01	0.448159	0.120696	3.71311	0.000204727	0.00399404	nebu	FBgn0036316
276	66.6372	1.00968	0.284795	3.54529	0.000392177	0.00652075	CG13737	FBgn0036382
277	238.611	0.477904	0.172631	2.76835	0.00563403	0.0440549	CG17361	FBgn0036395
278	1502.59	0.477129	0.124467	3.83338	0.000126394	0.00283857	Msh6	FBgn0036486
279	1189.77	0.416607	0.126153	3.30239	0.000958646	0.0125103	Phs	FBgn0036522
280	1820.47	0.396108	0.124392	3.18436	0.00145077	0.0165615	elg1	FBgn0036574
281	549.357	0.453434	0.137842	3.28953	0.00100356	0.0129391	nxf2	FBgn0036640
282	598.888	0.570898	0.176861	3.22794	0.00124685	0.0148286	Cad74A	FBgn0036715
283	1502.99	0.369231	0.129128	2.85941	0.00424426	0.0362687	Edc3	FBgn0036735
284	1234.2	0.375337	0.132046	2.84246	0.00447666	0.0376906	CG14073	FBgn0036814
285	487.695	0.432134	0.137611	3.14026	0.001688	0.0187799	CtIP	FBgn0036991
286	2286.04	0.359384	0.115755	3.10469	0.00190477	0.0204381	Pcif1	FBgn0037021
287	571.547	0.562157	0.143122	3.92781	8.57216e-05	0.00211177	Spc105R	FBgn0037025
288	466.944	0.39921	0.143599	2.78003	0.00543535	0.0426741	PolH	FBgn0037141
289	368.639	0.714373	0.140669	5.07839	3.80653e-07	2.37159e-05	BoYb	FBgn0037205
290	1160.99	0.421552	0.13025	3.23648	0.00121014	0.0145937	Skp2	FBgn0037236
291	3694.76	0.39984	0.109152	3.66316	0.000249123	0.00459118	srl	FBgn0037248
292	952.315	0.398094	0.135584	2.93615	0.0033231	0.0303894	Rab23	FBgn0037364
293	804.094	0.391335	0.122068	3.20587	0.00134654	0.0157305	Sym	FBgn0037371
294	1194.65	0.407549	0.125062	3.25879	0.00111889	0.0138883	Hat1	FBgn0037376
295	225.023	0.452372	0.166633	2.71478	0.00663205	0.0493997	CG10445	FBgn0037531
296	502.494	0.39916	0.135628	2.94305	0.00324996	0.0299602	PNKP	FBgn0037578
297	1514.5	0.38027	0.129956	2.92615	0.00343188	0.0310725	TMEM216	FBgn0037614
298	625.873	0.422475	0.130455	3.23847	0.00120175	0.0145612	Pnn	FBgn0037737
299	34.9181	1.3484	0.370475	3.63964	0.000273014	0.00493726	Rpt3R	FBgn0037742
300	1845.07	0.337294	0.11811	2.85577	0.00429325	0.0364964	FBXO11	FBgn0037760
301	600.574	0.418266	0.137602	3.03969	0.00236823	0.0238478	TAF1B	FBgn0037792
302	1001.34	0.391351	0.122264	3.20086	0.00137017	0.0159036	CG14712	FBgn0037924
303	829.084	0.452006	0.140001	3.22858	0.00124406	0.0148137	timeout	FBgn0038118
304	3636.96	0.481543	0.113504	4.2425	2.21044e-05	0.000710218	BigH1	FBgn0038252
305	642.392	0.481378	0.139349	3.45448	0.000551351	0.00843803	Rbf2	FBgn0038390
306	1758.04	1.31646	0.430259	3.0597	0.00221555	0.0229126	CG4009	FBgn0038469
307	3718.96	0.346972	0.121366	2.85888	0.00425144	0.0362687	kuk	FBgn0038476
308	1533.52	0.386591	0.123508	3.1301	0.00174749	0.0191768	cal1	FBgn0038478
309	833.574	0.416061	0.146707	2.83599	0.00456835	0.0380972	CG7208	FBgn0038575
310	994.144	0.667616	0.123861	5.39005	7.0437e-08	5.23239e-06	WRNexo	FBgn0038608
311	258.759	0.777135	0.167244	4.64672	3.37258e-06	0.000148717	CG3739	FBgn0038702
312	258.573	0.471971	0.17224	2.74019	0.00614031	0.0470221	CG17186	FBgn0038741
313	754.439	0.501572	0.132782	3.7774	0.000158475	0.00334761	mdlc	FBgn0038772
314	848.002	0.402943	0.139928	2.87964	0.0039813	0.0344336	Dcr-1	FBgn0039016
315	874.601	0.509281	0.130212	3.91118	9.18475e-05	0.0022064	Rad60	FBgn0039065
316	2966.03	0.321825	0.109357	2.94288	0.00325177	0.0299602	Nup98-96	FBgn0039120
317	2258.79	0.356227	0.120517	2.95583	0.00311833	0.0290466	polybromo	FBgn0039227
318	369.945	0.429511	0.143207	2.99923	0.00270659	0.0262162	Mink	FBgn0039250
319	5880.04	0.390784	0.114605	3.40984	0.000650015	0.0095109	Nup358	FBgn0039302
320	143.371	0.726178	0.255245	2.84502	0.00444092	0.0374877	Sid	FBgn0039593
321	164.18	0.705384	0.202088	3.49048	0.000482147	0.007608	CG11842	FBgn0039629
322	1252.39	0.397257	0.123577	3.21465	0.00130604	0.0153623	Cul5	FBgn0039632
323	645.283	0.441225	0.14095	3.13037	0.00174585	0.0191768	Cap-D2	FBgn0039680
324	237.445	0.817829	0.171544	4.76746	1.86565e-06	9.09928e-05	fuss	FBgn0039932
325	1053.25	0.478873	0.118952	4.02578	5.67878e-05	0.00154741	CG17163	FBgn0039942
326	5978.99	0.488423	0.107588	4.53976	5.63184e-06	0.000227559	Marf1	FBgn0039972
327	1827.62	0.386783	0.118773	3.25649	0.00112798	0.0139474	conu	FBgn0039994
328	954.688	0.5203	0.124772	4.17	3.04601e-05	0.000930866	cmet	FBgn0040232
329	1332.83	0.539047	0.124253	4.33832	1.43579e-05	0.000495193	RecQ4	FBgn0040290
330	659.153	0.45438	0.145957	3.11311	0.00185128	0.0200253	mus81	FBgn0040347
331	271.062	0.503055	0.166738	3.01704	0.00255257	0.0251532	CG11398	FBgn0040366
332	2960.55	0.36516	0.106618	3.42495	0.000614906	0.00912158	G9a	FBgn0040372
333	699.634	0.389286	0.139356	2.79347	0.00521453	0.0416595	boi	FBgn0040388
334	1899.02	0.753876	0.151726	4.96867	6.74146e-07	3.73268e-05	BomBc3	FBgn0040582
335	202.255	0.552615	0.171747	3.21761	0.00129264	0.0152604	CG15456	FBgn0040650
336	774.145	0.576857	0.171641	3.36083	0.000777078	0.0107975	BomS5	FBgn0040734
337	3964.47	0.345484	0.123999	2.78618	0.00533328	0.0421265	ago	FBgn0041171
338	174.771	3.3319	0.485353	6.8649	6.65395e-12	1.16831e-09	AttC	FBgn0041579
339	112.711	3.63171	0.542086	6.69952	2.09109e-11	3.20534e-09	AttB	FBgn0041581
340	35230.9	0.423717	0.115717	3.66166	0.000250589	0.0046094	tral	FBgn0041775
341	798.491	0.458491	0.136259	3.36485	0.000765853	0.0106876	MCU	FBgn0042185
342	265.188	2.03196	0.492289	4.12757	3.66612e-05	0.00109271	PGRP-SB1	FBgn0043578
343	1542.62	0.521456	0.139144	3.7476	0.000178537	0.00363415	pygo	FBgn0043900
344	1162.54	0.459891	0.133612	3.44199	0.000577459	0.00875435	Stlk	FBgn0046692
345	900.896	0.482961	0.13348	3.61824	0.000296619	0.00530453	Haspin	FBgn0046706
346	1519.32	0.412997	0.129169	3.19734	0.00138701	0.0160562	Rif1	FBgn0050085
347	1411.74	0.478909	0.130368	3.67352	0.000239229	0.00445131	CG30377	FBgn0050377
348	1048.42	0.503158	0.119355	4.21564	2.49076e-05	0.00078391	TTLL5	FBgn0051108
349	2451.83	0.319778	0.11687	2.73619	0.0062156	0.0473977	wge	FBgn0051151
350	1574.12	0.444243	0.128699	3.45181	0.000556833	0.00850844	SKIP	FBgn0051163
351	117.856	0.629848	0.209849	3.00143	0.00268718	0.0261172	CG31898	FBgn0051898
352	176.749	0.49259	0.181368	2.71598	0.00660805	0.0493698	CG32202	FBgn0052202
353	1220.01	0.494455	0.121004	4.08626	4.38374e-05	0.00124511	Claspin	FBgn0052251
354	794.455	0.46908	0.140277	3.34396	0.00082593	0.0113135	Vps11	FBgn0052350
355	898.409	0.399941	0.136741	2.92481	0.00344668	0.0311085	SMC5	FBgn0052438
356	2699.2	0.438122	0.113481	3.86074	0.000113042	0.0026116	Usp10	FBgn0052479
357	20.5137	3.08161	0.530431	5.80963	6.26101e-09	5.9277e-07	CG32572	FBgn0052572
358	2245.97	0.717176	0.133268	5.38144	7.38938e-08	5.406e-06	Muc11A	FBgn0052656
359	2967.62	0.35568	0.127587	2.78774	0.00530772	0.0419792	stx	FBgn0052676
360	100.311	1.83646	0.262857	6.98652	2.81793e-12	5.66932e-10	CG32751	FBgn0052751
361	1613.29	0.453293	0.117496	3.85794	0.000114347	0.00263544	CG32767	FBgn0052767
362	758.687	2.74677	0.86135	3.18891	0.00142811	0.0164405	Muc4B	FBgn0052774
363	521.886	0.510437	0.134286	3.80113	0.000144038	0.00311921	CG33172	FBgn0053172
364	2701.88	0.353588	0.111012	3.18512	0.00144694	0.0165615	CG33181	FBgn0053181
365	30.4833	1.7995	0.471267	3.81843	0.000134302	0.00295433	CG33470	FBgn0053470
366	188.25	0.849827	0.183475	4.63184	3.62429e-06	0.00015695	CG34015	FBgn0054015
367	2769.13	0.395486	0.117586	3.36337	0.000769957	0.0107294	Nup153	FBgn0061200
368	439.005	0.512212	0.144237	3.55119	0.000383498	0.00641844	Zwilch	FBgn0061476
369	4064.18	0.337154	0.116496	2.89413	0.0038021	0.033228	endos	FBgn0061515
370	1589.7	0.377279	0.128362	2.93918	0.00329079	0.0301224	pps	FBgn0082831
371	1294.5	0.373354	0.111892	3.33675	0.000847644	0.0115693	Dora	FBgn0085430
372	1238.01	0.368887	0.122164	3.01959	0.00253114	0.0250186	snama	FBgn0086129
373	1856	0.390752	0.115472	3.38395	0.000714514	0.0101921	del	FBgn0086251
374	652.389	0.39604	0.132555	2.98774	0.00281052	0.0269258	tef	FBgn0086350
375	815.957	0.423494	0.128096	3.30605	0.000946205	0.0124489	Ino80	FBgn0086613
376	699.937	0.475116	0.14584	3.25778	0.00112287	0.0139199	hd	FBgn0086695
377	1982.49	0.345645	0.118622	2.91383	0.00357019	0.0319268	ncm	FBgn0086707
378	1139.23	0.379875	0.128835	2.94853	0.00319285	0.0296189	CG17078	FBgn0086855
379	3121.6	0.348839	0.125057	2.78944	0.00527996	0.0418969	e(y)3	FBgn0087008
380	7135.14	0.400029	0.11914	3.35765	0.000786083	0.0109069	alphaTub67C	FBgn0087040
381	1678.24	0.419501	0.11778	3.56174	0.000368399	0.00621962	CG42232	FBgn0250754
382	1531.13	0.496253	0.132549	3.74392	0.000181175	0.00367025	AGO3	FBgn0250816
383	1187.55	0.37093	0.131673	2.81705	0.00484666	0.0395306	CG12547	FBgn0250830
384	1876.58	0.409768	0.123045	3.33022	0.00086778	0.0116813	rig	FBgn0250850
385	1137.4	0.46836	0.124384	3.76543	0.000166261	0.00343807	PolA1	FBgn0259113
386	586.317	0.445654	0.142737	3.12222	0.00179496	0.0196085	Prim2	FBgn0259676
387	3948.77	0.369868	0.116025	3.18782	0.00143351	0.0164803	wech	FBgn0259745
388	1182.1	0.451863	0.136128	3.31941	0.000902092	0.0119993	zld	FBgn0259789
389	571.717	0.428961	0.155755	2.75407	0.00588594	0.0456551	bora	FBgn0259791
390	2340.46	0.324451	0.1169	2.77546	0.00551231	0.0432081	vlc	FBgn0259978
391	1530	0.348474	0.116018	3.00361	0.00266796	0.0260511	kuz	FBgn0259984
392	711.146	0.383426	0.133725	2.86726	0.00414037	0.0355409	Larp7	FBgn0260771
393	7210.28	0.463532	0.119781	3.86982	0.000108915	0.00254056	wisp	FBgn0260780
394	873.437	0.372955	0.129883	2.87146	0.00408585	0.0351041	mxc	FBgn0260789
395	4856.72	0.320296	0.107154	2.98912	0.00279782	0.0268307	ctrip	FBgn0260794
396	3667.56	0.353147	0.115507	3.05736	0.00223299	0.0230139	grp	FBgn0261278
397	791.055	0.455636	0.160402	2.84059	0.00450299	0.0378463	RhoGAP18B	FBgn0261461
398	1934.68	0.329894	0.11397	2.89456	0.00379687	0.033228	lic	FBgn0261524
399	2342.12	0.509718	0.124336	4.09951	4.14027e-05	0.00120068	nej	FBgn0261617
400	4193.78	0.437342	0.131195	3.33354	0.000857493	0.0116107	nocte	FBgn0261710
401	2074.4	0.375488	0.114381	3.28277	0.00102794	0.013148	pico	FBgn0261811
402	3435.72	0.463932	0.132309	3.50644	0.000454148	0.00723715	osa	FBgn0261885
403	884.755	0.568868	0.143161	3.97362	7.07899e-05	0.00183276	CG42807	FBgn0261989
404	2277.02	0.364215	0.126384	2.8818	0.00395407	0.0343077	uex	FBgn0262124
405	48.0962	1.16829	0.322343	3.62437	0.000289671	0.00519954	CG43055	FBgn0262357
406	2382.2	0.311565	0.114772	2.71464	0.00663471	0.0493997	cic	FBgn0262582
407	1146.7	0.4157	0.128445	3.2364	0.00121047	0.0145937	DNAlig1	FBgn0262619
408	1415.19	0.375122	0.115776	3.24008	0.00119497	0.0145167	Nup160	FBgn0262647
409	1286.28	0.448548	0.143901	3.11707	0.00182659	0.0198202	Myc	FBgn0262656
410	2003.37	0.339197	0.11689	2.90185	0.0037096	0.0327157	Src64B	FBgn0262733
411	1098.16	0.439084	0.12585	3.48893	0.000484953	0.00762735	Evi5	FBgn0262740
412	5870.77	0.301466	0.10366	2.90823	0.00363485	0.032233	Fs(2)Ket	FBgn0262743
413	75.051	0.908309	0.292425	3.10613	0.00189555	0.0203619	BomT1	FBgn0262838
414	464.334	0.394233	0.135384	2.91197	0.0035916	0.032068	S6kII	FBgn0262866
415	455.954	2.72265	0.833988	3.26462	0.00109611	0.0137113	CG43333	FBgn0263038
416	3391.51	0.442949	0.114407	3.8717	0.00010808	0.00253332	DnaJ-1	FBgn0263106
417	505.623	0.411846	0.133768	3.07881	0.00207829	0.0218695	vret	FBgn0263143
418	2067.53	0.34414	0.117267	2.93466	0.00333913	0.0305071	mld	FBgn0263490
419	1073.01	0.514832	0.129113	3.98745	6.67873e-05	0.0017622	PolD1	FBgn0263600
420	939.933	0.329105	0.120586	2.72922	0.00634843	0.048273	l(3)72Dn	FBgn0263605
421	146.043	0.955105	0.192251	4.96801	6.76421e-07	3.73268e-05	CG43689	FBgn0263772
422	728.317	0.503323	0.132289	3.80471	0.00014197	0.00309166	BubR1	FBgn0263855
423	270.192	0.435997	0.15564	2.80132	0.00508947	0.0408553	Det	FBgn0264291
424	831.903	0.586818	0.128605	4.56295	5.04392e-06	0.000210862	PolE1	FBgn0264326
425	4240.11	0.407269	0.113458	3.5896	0.000331187	0.00567502	CkIIalpha	FBgn0264492
426	9724.25	0.352344	0.102806	3.42726	0.000609703	0.00907199	rdx	FBgn0264493
427	66.6751	1.17746	0.276415	4.25975	2.04654e-05	0.000669946	CG43902	FBgn0264503
428	1416.24	0.354141	0.119102	2.97342	0.00294505	0.0279101	Snp	FBgn0265192
429	75.7491	0.829127	0.242147	3.42406	0.000616922	0.00912345	CG18258	FBgn0265267
430	2428.59	0.398095	0.12498	3.18526	0.00144624	0.0165615	Smr	FBgn0265523
431	15.6335	2.80027	0.656489	4.26553	1.9943e-05	0.000659554	IBIN	FBgn0265577
432	605.142	0.648582	0.148919	4.35527	1.32905e-05	0.000466714	CG44774	FBgn0266000
433	807.377	0.479017	0.131532	3.64184	0.000270696	0.00490453	ana3	FBgn0266111
434	864.818	0.558853	0.132976	4.20267	2.63783e-05	0.000819084	jnj	FBgn0266282
435	1407.74	0.364672	0.129893	2.80748	0.00499311	0.040384	Ote	FBgn0266420
436	3808.03	0.314777	0.111281	2.82866	0.00467429	0.0386469	stai	FBgn0266521
437	6403.97	0.329823	0.118542	2.78234	0.0053969	0.0424183	kis	FBgn0266557
438	1170.1	0.420482	0.116744	3.60176	0.00031607	0.00550954	Cenp-C	FBgn0266916
439	675.864	0.409782	0.128934	3.17824	0.00148174	0.0168362	squ	FBgn0267347
440	2028.87	0.350011	0.114609	3.05397	0.00225834	0.0232009	AsnS	FBgn0270926
441	1623.37	0.354824	0.122452	2.89767	0.00375948	0.0329748	dmt	FBgn0278604
442	1898.85	0.458309	0.122304	3.74729	0.000178753	0.00363415	vas	FBgn0283442
443	604.222	0.507184	0.137601	3.6859	0.0002279	0.00431535	PolD3	FBgn0283467
444	2788.05	0.327369	0.116422	2.81193	0.00492454	0.0399603	slmb	FBgn0283468
445	2685.64	0.301846	0.109743	2.75048	0.00595088	0.0460847	LeuRS	FBgn0284253
446	2549.56	0.422391	0.130558	3.23528	0.00121523	0.0146327	sbb	FBgn0285917
447	1490.44	0.336235	0.120556	2.78904	0.00528644	0.0419139	cnk	FBgn0286070
448	8641.12	0.355274	0.100688	3.52845	0.000417995	0.00678416	CG46385	FBgn0286778
449	2308.49	0.437306	0.145847	2.99839	0.00271413	0.0262629	Orc1	FBgn0286788
450	631.16	0.387507	0.139671	2.77442	0.00552996	0.0433113	xmas	FBgn0286809
451	772.42	0.52818	0.137974	3.82811	0.000129133	0.00288666	mus302	FBgn0287696
452	10400.5	0.414236	0.12075	3.43053	0.000602406	0.00899139	Pen	FBgn0287720
453	21959.9	-0.429106	0.11293	-3.79975	0.000144842	0.00312916	Act57B	FBgn0000044
454	29306.9	-0.320699	0.105328	-3.04477	0.00232858	0.0236956	Act79B	FBgn0000045
455	6904.01	-0.34489	0.118963	-2.89914	0.0037419	0.0329103	Act87E	FBgn0000046
456	39465	-1.05792	0.257292	-4.11175	3.92679e-05	0.00114912	Act88F	FBgn0000047
457	7563.03	-0.67849	0.109814	-6.17854	6.46965e-10	7.6192e-08	Cat	FBgn0000261
458	17.807	-1.55659	0.50685	-3.0711	0.00213274	0.0222418	Pkg21D	FBgn0000442
459	77.7073	-0.755594	0.251731	-3.00159	0.00268574	0.0261172	disco	FBgn0000459
460	186.923	-0.555481	0.181323	-3.06349	0.0021877	0.0227413	dpp	FBgn0000490
461	929.167	-0.515739	0.160937	-3.20461	0.00135245	0.0157546	MsrA	FBgn0000565
462	34073.2	-0.350317	0.127399	-2.74978	0.00596362	0.0461094	Eno	FBgn0000579
463	61.1062	-0.80563	0.285521	-2.82161	0.00477832	0.0391923	fj	FBgn0000658
464	10299.7	-0.318713	0.104655	-3.04536	0.00232399	0.0236738	Actn	FBgn0000667
465	125.147	-0.660925	0.205731	-3.21257	0.00131554	0.0154365	fw	FBgn0001083
466	1280.05	-0.447597	0.131142	-3.41308	0.000642325	0.00944129	bnb	FBgn0001090
467	45988.4	-0.427253	0.127503	-3.35091	0.000805458	0.011096	Gapdh1	FBgn0001091
468	16541	-0.643167	0.11711	-5.492	3.97406e-08	3.09496e-06	Gpdh1	FBgn0001128
469	6267.96	-0.853445	0.114926	-7.42607	1.11875e-13	3.06043e-11	Gs2	FBgn0001145
470	698.66	-0.42763	0.147755	-2.89419	0.00380141	0.033228	h	FBgn0001168
471	1132.94	-0.414671	0.130038	-3.18886	0.00142835	0.0164405	if	FBgn0001250
472	163.303	-0.772998	0.222685	-3.47126	0.000518017	0.00801681	kkv	FBgn0001311
473	69.1621	-0.808716	0.269874	-2.99664	0.00272969	0.0263606	kni	FBgn0001320
474	3436.13	-0.443996	0.135069	-3.28718	0.00101197	0.0130302	ND-B17	FBgn0001989
475	599.93	-1.04493	0.186013	-5.61749	1.93746e-08	1.65575e-06	Mal-A3	FBgn0002571
476	383.964	-0.465784	0.157505	-2.95727	0.00310381	0.0289599	Kaz-m1	FBgn0002578
477	27002.3	-0.642669	0.141199	-4.55151	5.32627e-06	0.000218876	Mlc1	FBgn0002772
478	92367.7	-0.694591	0.12473	-5.56876	2.56555e-08	2.13582e-06	Mlc2	FBgn0002773
479	4624.51	-0.405093	0.119271	-3.3964	0.000682788	0.00983393	Mp20	FBgn0002789
480	263.332	-1.94316	0.478801	-4.0584	4.94102e-05	0.0013672	ninaD	FBgn0002939
481	120.383	-1.05339	0.22197	-4.74562	2.07866e-06	9.93742e-05	odd	FBgn0002985
482	7670.52	-0.323815	0.106437	-3.04232	0.00234759	0.0237638	Pfk	FBgn0003071
483	2138.88	-0.711254	0.120893	-5.88334	4.02081e-09	3.96213e-07	Ppn	FBgn0003137
484	20970.4	-0.444969	0.111426	-3.99339	6.51351e-05	0.00172925	Prm	FBgn0003149
485	213.653	-0.618346	0.227296	-2.72044	0.00651942	0.0490217	Rh2	FBgn0003248
486	33565.2	-0.445454	0.153377	-2.9043	0.00368074	0.0325503	Jon99Ciii	FBgn0003357
487	92166.2	-0.370471	0.111145	-3.33323	0.00085845	0.0116107	sesB	FBgn0003360
488	66.0242	-0.729009	0.266198	-2.73859	0.00617025	0.0471036	shd	FBgn0003388
489	24564.5	-0.386277	0.109726	-3.52037	0.000430943	0.0069476	Tm1	FBgn0003721
490	42180	-0.773712	0.153494	-5.04068	4.63878e-07	2.79979e-05	alphaTry	FBgn0003863
491	1668.63	-0.568975	0.13915	-4.08892	4.33382e-05	0.00123456	betaTub97EF	FBgn0003890
492	87.6626	-1.06002	0.238971	-4.43575	9.17529e-06	0.000344769	y	FBgn0004034
493	19278	-0.539311	0.130117	-4.1448	3.4011e-05	0.00102319	Tm2	FBgn0004117
494	30073.4	-0.585621	0.116678	-5.01911	5.19112e-07	3.09449e-05	up	FBgn0004169
495	363.7	-0.852489	0.167713	-5.08301	3.71493e-07	2.32955e-05	mex1	FBgn0004228
496	16080.4	-0.794356	0.240029	-3.30942	0.000934899	0.0123169	LysD	FBgn0004427
497	2631.55	-0.860259	0.278721	-3.08645	0.00202563	0.0214255	LysE	FBgn0004428
498	3223.98	-0.461715	0.129085	-3.57683	0.000347789	0.00592345	LysP	FBgn0004429
499	19238.5	-0.356768	0.123087	-2.89849	0.00374963	0.032932	GlyP	FBgn0004507
500	635.41	-0.474699	0.142537	-3.33036	0.000867323	0.0116813	Mdr49	FBgn0004512
501	253.254	-0.502932	0.179394	-2.80352	0.00505488	0.0407131	Mdr65	FBgn0004513
502	68.5696	-0.74251	0.270423	-2.74573	0.0060376	0.046525	Akh	FBgn0004552
503	78.5101	-0.681062	0.249801	-2.72642	0.00640251	0.0486078	gl	FBgn0004618
504	8803.22	-0.341638	0.119845	-2.85068	0.00436262	0.0369695	Scsalpha1	FBgn0004888
505	1396.53	-0.329093	0.107109	-3.07251	0.0021227	0.022209	Hnf4	FBgn0004914
506	675.623	-0.366385	0.131185	-2.79288	0.00522415	0.0416595	Sox14	FBgn0005612
507	646.916	-0.525217	0.156552	-3.35491	0.000793911	0.010984	ple	FBgn0005626
508	353.999	-1.51484	0.17331	-8.74065	2.31767e-18	1.31657e-15	Cyp4d1	FBgn0005670
509	384.912	-0.422984	0.153299	-2.75922	0.00579404	0.0450507	CanA1	FBgn0010015
510	72947.8	-0.940704	0.112335	-8.3741	5.5648e-17	2.68696e-14	Cyp4g1	FBgn0010019
511	30960.1	-0.538581	0.118481	-4.5457	5.47517e-06	0.000223096	mAcon1	FBgn0010100
512	67856.1	-0.421775	0.111683	-3.77654	0.00015902	0.00334761	ATPsynbeta	FBgn0010217
513	16756.7	-0.592746	0.143424	-4.13281	3.5835e-05	0.00107244	GstS1	FBgn0010226
514	712.823	-0.663746	0.134525	-4.93398	8.05704e-07	4.39586e-05	Mdr50	FBgn0010241
515	2999.73	-0.720333	0.128942	-5.5865	2.31693e-08	1.94561e-06	Myo61F	FBgn0010246
516	16346.3	-0.415739	0.117473	-3.53901	0.000401629	0.00663032	Ogdh	FBgn0010352
517	501.223	-0.437156	0.150157	-2.91133	0.00359891	0.0320884	Cyp18a1	FBgn0010383
518	2232.98	-0.773887	0.274161	-2.82275	0.00476144	0.0390997	Acbp2	FBgn0010387
519	501.758	-0.544637	0.191486	-2.84426	0.00445147	0.037544	TpnC47D	FBgn0010423
520	1061.62	-0.429056	0.136831	-3.13567	0.00171464	0.0189671	TpnC73F	FBgn0010424
521	2742.59	-0.448417	0.125975	-3.55958	0.000371449	0.00626018	emp	FBgn0010435
522	4713.78	-0.341984	0.124561	-2.74552	0.00604146	0.046525	l(2)01289	FBgn0010482
523	2323.24	-0.363038	0.126756	-2.86407	0.00418239	0.0358697	Aldh-III	FBgn0010548
524	10148.6	-0.477057	0.132023	-3.61343	0.000302174	0.0053543	ATPsynG	FBgn0010612
525	1016.59	-0.514207	0.130635	-3.9362	8.27833e-05	0.00205511	MFS14	FBgn0010651
526	70788.3	-0.308497	0.101351	-3.04384	0.00233578	0.023717	blw	FBgn0011211
527	2490.32	-0.462209	0.136358	-3.38968	0.000699745	0.0100408	ox	FBgn0011227
528	1946.52	-0.376556	0.130701	-2.88105	0.00396347	0.0343584	Obp19d	FBgn0011280
529	188.491	-0.667641	0.18059	-3.69701	0.000218156	0.00418003	Obp28a	FBgn0011283
530	1244.52	-0.399487	0.117523	-3.39923	0.000675747	0.009769	l(2)efl	FBgn0011296
531	4883.6	-0.545509	0.139369	-3.91414	9.07264e-05	0.00219036	ND-ACP	FBgn0011361
532	4740.69	-0.464554	0.129023	-3.60054	0.000317561	0.00552557	ND-SGDH	FBgn0011455
533	261.282	-0.600019	0.180252	-3.32877	0.000872291	0.0116941	etaTry	FBgn0011554
534	3421.99	-0.611403	0.131645	-4.64432	3.41207e-06	0.000149774	thetaTry	FBgn0011555
535	622.232	-0.619153	0.145242	-4.26292	2.01776e-05	0.000663644	zetaTry	FBgn0011556
536	614.219	-0.41016	0.13764	-2.97995	0.00288295	0.0274292	ine	FBgn0011603
537	1016.85	-0.615412	0.144647	-4.25459	2.09436e-05	0.000680983	Pdh	FBgn0011693
538	6673.87	-0.528228	0.132891	-3.9749	7.04087e-05	0.00183193	EbpIII	FBgn0011695
539	898.212	-0.426965	0.129959	-3.28537	0.00101848	0.0130791	Pxn	FBgn0011828
540	1655.58	-0.734353	0.129075	-5.68933	1.27537e-08	1.12993e-06	Ance	FBgn0012037
541	8265.9	-0.38916	0.120452	-3.23082	0.00123434	0.0147342	Gp150	FBgn0013272
542	783.323	-0.416814	0.138475	-3.01002	0.00261229	0.0256632	mt:ND2	FBgn0013680
543	571.487	-0.393115	0.140202	-2.80392	0.00504861	0.0407131	Cyp6a9	FBgn0013771
544	6479.98	-0.557529	0.131112	-4.25233	2.11562e-05	0.000683931	SdhB	FBgn0014028
545	132.547	-0.587635	0.19982	-2.94083	0.00327338	0.0301057	Sr-CI	FBgn0014033
546	637.399	-0.486818	0.14427	-3.37436	0.000739877	0.0104488	RhoL	FBgn0014380
547	7068.32	-0.353636	0.121689	-2.90607	0.00366002	0.0323967	sun	FBgn0014391
548	464.636	-1.65732	0.175054	-9.46748	2.86669e-21	2.51669e-18	iotaTry	FBgn0015001
549	199.451	-0.933402	0.188878	-4.94182	7.73968e-07	4.24671e-05	Cyp4d8	FBgn0015033
550	176.211	-1.09921	0.192827	-5.70049	1.19466e-08	1.07821e-06	Cyp4e1	FBgn0015034
551	1853.95	-0.53048	0.140067	-3.78732	0.000152278	0.00326065	Cyp9b2	FBgn0015039
552	217.856	-0.498614	0.181873	-2.74155	0.00611501	0.0468772	alpha-Est10	FBgn0015569
553	10267.2	-0.58505	0.105696	-5.53523	3.10816e-08	2.50129e-06	Cpr	FBgn0015623
554	8056.29	-0.472164	0.12351	-3.82289	0.000131894	0.00292805	Msr-110	FBgn0015766
555	1965.27	-0.572708	0.126293	-4.53475	5.76723e-06	0.000232059	nrv2	FBgn0015777
556	146.348	-0.585293	0.190129	-3.0784	0.00208119	0.0218695	Faa	FBgn0016013
557	8065.09	-0.369177	0.119363	-3.0929	0.00198212	0.0210576	ATPsynCF6	FBgn0016119
558	10063.3	-0.517038	0.131024	-3.94612	7.94282e-05	0.00198201	ATPsynD	FBgn0016120
559	354.389	-1.07136	0.18232	-5.87627	4.19625e-09	4.09325e-07	Lectin-galC1	FBgn0016675
560	1233.06	-0.499069	0.123981	-4.02538	5.68842e-05	0.00154741	NaPi-T	FBgn0016684
561	11688.1	-0.510037	0.135725	-3.75788	0.000171357	0.00353589	ATPsynO	FBgn0016691
562	9804.97	-0.409179	0.122177	-3.34907	0.000810842	0.0111543	ND-75	FBgn0017566
563	3802.57	-0.561394	0.126135	-4.45073	8.55805e-06	0.000325374	ND-23	FBgn0017567
564	16064.3	-0.461257	0.136984	-3.36722	0.000759297	0.0106477	COX5A	FBgn0019624
565	14458.7	-0.430848	0.124166	-3.46995	0.000520564	0.00804334	ATPsynB	FBgn0019644
566	138.003	-0.753279	0.211445	-3.56254	0.000367289	0.00621175	Ser8	FBgn0019928
567	379.326	-0.521004	0.138934	-3.75	0.000176836	0.00361036	Orct	FBgn0019952
568	6752.84	-0.500887	0.112482	-4.45302	8.46705e-06	0.000324257	ND-42	FBgn0019957
569	18751.5	-0.545469	0.127966	-4.26262	2.02041e-05	0.000663644	ATPsyngamma	FBgn0020235
570	277.357	-0.559205	0.159812	-3.49915	0.00046674	0.00740116	stumps	FBgn0020299
571	178.239	-0.637904	0.209799	-3.04055	0.00236146	0.0238478	geko	FBgn0020300
572	778.334	-0.376592	0.135355	-2.78225	0.00539837	0.0424183	TM4SF	FBgn0020372
573	774.517	-1.06464	0.275469	-3.86483	0.000111166	0.00257441	Ag5r2	FBgn0020508
574	1511.26	-0.38528	0.117756	-3.27185	0.00106847	0.0134702	pio	FBgn0020521
575	835.631	-0.578338	0.141169	-4.09679	4.18921e-05	0.00120402	Atet	FBgn0020762
576	3363.88	-0.347427	0.123565	-2.81168	0.00492831	0.0399603	Alas	FBgn0020764
577	375.1	-0.55327	0.154125	-3.58975	0.000330997	0.00567502	Ptx1	FBgn0020912
578	11177.7	-0.576989	0.136166	-4.2374	2.26123e-05	0.000723068	RFeSP	FBgn0021906
579	3952.75	-0.447785	0.130175	-3.43988	0.000581981	0.00878154	ND-PDSW	FBgn0021967
580	11281.3	-0.60172	0.128444	-4.6847	2.80377e-06	0.000127717	Gpo1	FBgn0022160
581	161.011	-0.755886	0.211992	-3.56564	0.000362965	0.00614938	Peritrophin-A	FBgn0022770
582	929.832	-0.401023	0.128654	-3.11706	0.00182666	0.0198202	caps	FBgn0023095
583	31.5029	-1.12686	0.375921	-2.9976	0.00272116	0.0263045	Jon74E	FBgn0023197
584	210.006	-0.608092	0.184365	-3.2983	0.000972729	0.0126429	FarO	FBgn0023550
585	335.695	-0.51256	0.158632	-3.23113	0.00123303	0.0147342	wit	FBgn0024179
586	208.643	-0.858788	0.19716	-4.35579	1.32586e-05	0.000466714	CG3777	FBgn0024989
587	644.762	-0.485473	0.153076	-3.17145	0.00151682	0.0171321	CG2680	FBgn0024995
588	445.461	-0.54196	0.155779	-3.47904	0.000503221	0.00783285	CG2681	FBgn0024997
589	493.246	-0.807281	0.184206	-4.38249	1.1733e-05	0.000427567	AkhR	FBgn0025595
590	271.624	-0.713984	0.179863	-3.9696	7.19932e-05	0.0018537	santa-maria	FBgn0025697
591	2280.49	-0.479315	0.129182	-3.71039	0.000206937	0.00400479	ND-B14.5A	FBgn0025839
592	978.184	-0.769366	0.140259	-5.48534	4.12676e-08	3.16287e-06	Gasp	FBgn0026077
593	611.782	-0.548741	0.14552	-3.77091	0.000162656	0.00339737	CG14818	FBgn0026088
594	944.623	-0.371534	0.122556	-3.03155	0.00243305	0.0242813	Ugt35B1	FBgn0026314
595	272.775	-0.673856	0.16565	-4.06796	4.74264e-05	0.00132328	Ugt35A1	FBgn0026315
596	2427.45	-0.386795	0.125518	-3.08159	0.00205899	0.0217204	Eaat1	FBgn0026439
597	2619.16	-0.537136	0.13758	-3.90417	9.45492e-05	0.00226005	SPARC	FBgn0026562
598	169.127	-0.610143	0.195708	-3.11761	0.00182323	0.0198202	Ass	FBgn0026565
599	742.311	-0.51869	0.14093	-3.68048	0.000232799	0.00438261	CG5707	FBgn0026593
600	86.1094	-0.910234	0.261089	-3.4863	0.000489755	0.00767786	Ugt37B1	FBgn0026755
601	36.2015	-0.963237	0.351033	-2.74401	0.00606938	0.0466656	Tehao	FBgn0026760
602	286.355	-0.831496	0.166697	-4.98808	6.09828e-07	3.46418e-05	Kmn1	FBgn0027259
603	16054.2	-0.401101	0.11363	-3.5299	0.000415716	0.00676993	Idh3a	FBgn0027291
604	2724.76	-0.450422	0.121098	-3.7195	0.00019962	0.00391684	CG4928	FBgn0027556
605	990.175	-0.365439	0.133612	-2.73508	0.00623644	0.0474963	ACOX1	FBgn0027572
606	283.52	-0.590693	0.148879	-3.96761	7.2598e-05	0.00185668	obst-B	FBgn0027600
607	3574.11	-0.910141	0.119894	-7.59118	3.16994e-14	9.27641e-12	LManII	FBgn0027611
608	4111.86	-0.556441	0.141594	-3.92982	8.50082e-05	0.00209955	NP15.6	FBgn0027785
609	434.271	-0.495303	0.144266	-3.43327	0.000596346	0.00894241	GV1	FBgn0027790
610	232.894	-0.649526	0.183236	-3.54475	0.000392987	0.00652075	CAH1	FBgn0027844
611	9909.92	-0.337855	0.0935974	-3.60966	0.000306602	0.0054129	Pdha	FBgn0028325
612	10205.6	-0.488896	0.11591	-4.21789	2.46595e-05	0.000780775	ATPsyndelta	FBgn0028342
613	575.216	-0.566493	0.149513	-3.78893	0.0001513	0.0032469	Decay	FBgn0028381
614	102.277	-0.611837	0.224651	-2.72351	0.00645932	0.0486759	JhI-26	FBgn0028424
615	1145.71	-0.4015	0.126786	-3.16675	0.00154151	0.0173298	bdl	FBgn0028482
616	3018.86	-0.34916	0.128169	-2.72422	0.0064453	0.0486648	CG31705	FBgn0028490
617	2228.41	-0.551601	0.118947	-4.63736	3.52888e-06	0.000153506	CG2930	FBgn0028491
618	283.691	-1.60979	0.183071	-8.79327	1.45274e-18	8.76817e-16	CG7968	FBgn0028532
619	2446.97	-1.09128	0.153797	-7.09558	1.28806e-12	2.76418e-10	CG7953	FBgn0028533
620	2251.15	-1.18378	0.143376	-8.25648	1.50025e-16	6.03664e-14	CG7916	FBgn0028534
621	767.919	-0.358211	0.130125	-2.75282	0.00590847	0.045793	qsm	FBgn0028622
622	937.913	-0.424605	0.119979	-3.53898	0.000401674	0.00663032	CG33090	FBgn0028916
623	4097.05	-1.01293	0.147784	-6.85409	7.1768e-12	1.23034e-09	CG8997	FBgn0028920
624	137.009	-0.649859	0.203934	-3.18661	0.00143952	0.0165297	NimB5	FBgn0028936
625	38.2875	-1.01488	0.363665	-2.7907	0.0052595	0.0418377	NimC2	FBgn0028939
626	891.554	-0.361433	0.132688	-2.72394	0.00645087	0.0486688	Cyp28a5	FBgn0028940
627	88.7371	-1.71983	0.252939	-6.7994	1.05058e-11	1.73187e-09	CG7631	FBgn0028945
628	1242.7	-0.871074	0.164876	-5.28321	1.26941e-07	8.69407e-06	CG15255	FBgn0028950
629	528.234	-0.543718	0.131798	-4.1254	3.70086e-05	0.00109368	Spn55B	FBgn0028983
630	648.571	-0.416467	0.148143	-2.81125	0.00493487	0.0399799	Chs2	FBgn0029091
631	182.642	-0.663588	0.175992	-3.77055	0.000162885	0.00339737	NtR	FBgn0029147
632	618.678	-0.844279	0.137278	-6.15013	7.74192e-10	8.8161e-08	Hml	FBgn0029167
633	7491.21	-1.00118	0.120322	-8.32082	8.73561e-17	3.83454e-14	Fad2	FBgn0029172
634	928.732	-0.556472	0.148145	-3.75626	0.00017247	0.00354149	Tsp42Ed	FBgn0029507
635	452.894	-0.771579	0.142372	-5.41944	5.97849e-08	4.47552e-06	CG3091	FBgn0029608
636	616.683	-0.38922	0.142866	-2.72436	0.00644265	0.0486648	NAAT1	FBgn0029762
637	1495.97	-0.732948	0.168278	-4.35559	1.32708e-05	0.000466714	CG15784	FBgn0029766
638	298.962	-0.555	0.175703	-3.15875	0.00158449	0.0177717	SPR	FBgn0029768
639	239.869	-0.519983	0.174224	-2.98457	0.00283978	0.0271522	CG12730	FBgn0029771
640	79.4607	-0.726366	0.240611	-3.01884	0.00253745	0.0250297	Sirt4	FBgn0029783
641	62.8586	-1.12391	0.283866	-3.95931	7.51656e-05	0.00189523	CG15773	FBgn0029795
642	1483.17	-0.620205	0.115117	-5.3876	7.14052e-08	5.26382e-06	CG4020	FBgn0029821
643	142.983	-0.603681	0.197899	-3.05045	0.00228502	0.0233755	CG6041	FBgn0029826
644	317.62	-1.08054	0.182201	-5.93047	3.02062e-09	3.03855e-07	CG6048	FBgn0029827
645	540.178	-0.611398	0.182399	-3.35197	0.000802387	0.0110695	CG6067	FBgn0029828
646	465.193	-0.425875	0.147323	-2.89075	0.00384323	0.0334965	CG5966	FBgn0029831
647	367.282	-0.466202	0.16085	-2.89836	0.00375118	0.032932	CG5921	FBgn0029835
648	274.811	-1.08725	0.164915	-6.59281	4.31591e-11	6.2207e-09	Tsp5D	FBgn0029837
649	1091.37	-0.803013	0.126933	-6.32625	2.51183e-10	3.15023e-08	CG4666	FBgn0029838
650	388.593	-0.426486	0.15051	-2.83361	0.00460249	0.038309	Nep1	FBgn0029843
651	92.4328	-0.779108	0.229406	-3.3962	0.000683294	0.00983393	CG14445	FBgn0029851
652	4160.22	-0.446159	0.123714	-3.60638	0.0003105	0.00546925	ND-B16.6	FBgn0029868
653	3283.13	-0.376939	0.127193	-2.96352	0.00304144	0.028488	ND-ASHI	FBgn0029888
654	513.181	-0.529649	0.177422	-2.98524	0.00283354	0.0271194	CG14439	FBgn0029898
655	99.7959	-1.00533	0.227663	-4.41586	1.00609e-05	0.000375127	CG9657	FBgn0029950
656	4833.44	-0.390675	0.107567	-3.63191	0.000281329	0.00506864	spidey	FBgn0029975
657	1229.54	-0.446236	0.134005	-3.32999	0.000868504	0.0116813	Ldsdh1	FBgn0029994
658	1533.14	-0.74715	0.150361	-4.96903	6.72881e-07	3.73268e-05	CG15347	FBgn0030040
659	333.249	-1.01143	0.15368	-6.58139	4.66069e-11	6.61886e-09	CG12112	FBgn0030048
660	942.631	-0.356989	0.130477	-2.73603	0.00621858	0.0473977	CG12065	FBgn0030052
661	2622.82	-4.76929	0.151188	-31.5454	2.07356e-218	2.00244e-214	CG12057	FBgn0030098
662	22.8963	-2.7897	0.547832	-5.09225	3.53845e-07	2.23339e-05	Obp8a	FBgn0030103
663	699.618	-0.550048	0.175336	-3.13711	0.00170623	0.0188957	CG3106	FBgn0030148
664	337.224	-0.56204	0.160605	-3.49951	0.000466107	0.00740116	CG9686	FBgn0030158
665	146.606	-0.623705	0.19042	-3.27543	0.00105502	0.0133355	CG1889	FBgn0030164
666	730.137	-0.768309	0.16034	-4.79175	1.65332e-06	8.18775e-05	CG15209	FBgn0030237
667	318.698	-0.561416	0.161931	-3.467	0.000526302	0.008119	SmydA-4	FBgn0030257
668	319.015	-0.865634	0.152083	-5.69187	1.25653e-08	1.12355e-06	CG1552	FBgn0030258
669	28.0102	-1.44804	0.428186	-3.3818	0.000720134	0.0102571	CG1537	FBgn0030260
670	476.859	-0.696996	0.180142	-3.86915	0.000109216	0.00254143	CG15201	FBgn0030272
671	1589.37	-0.583246	0.157101	-3.71255	0.000205179	0.00399478	CG11752	FBgn0030292
672	329.511	-0.727177	0.173425	-4.19304	2.7524e-05	0.000849198	Cyp4g15	FBgn0030304
673	890.642	-0.536205	0.126713	-4.23165	2.31979e-05	0.000736915	CG1572	FBgn0030309
674	15.2571	-3.97972	0.807791	-4.92667	8.36441e-07	4.50384e-05	CG11699	FBgn0030311
675	113.128	-6.6647	0.620641	-10.7384	6.71829e-27	1.08131e-23	Reepl1	FBgn0030313
676	99.3093	-0.725137	0.246263	-2.94456	0.00323413	0.029887	Karl	FBgn0030334
677	964.093	-0.422434	0.135741	-3.11205	0.00185791	0.0200253	SelG	FBgn0030350
678	1453.63	-0.687923	0.144549	-4.75908	1.94473e-06	9.39015e-05	regucalcin	FBgn0030362
679	158.844	-0.815215	0.189441	-4.30326	1.68304e-05	0.000570285	Cyp311a1	FBgn0030367
680	81.5411	-0.865587	0.243968	-3.54796	0.000388231	0.00648641	Cyp318a1	FBgn0030369
681	83.4942	-0.752101	0.267232	-2.81442	0.00488657	0.0397219	Cpr11B	FBgn0030398
682	134.235	-1.6896	0.218965	-7.71632	1.19734e-14	3.85424e-12	CG11162	FBgn0030509
683	2268.72	-0.568807	0.134955	-4.21478	2.5002e-05	0.00078391	CG11151	FBgn0030519
684	37.6163	-2.63004	0.679473	-3.87071	0.000108519	0.00253746	CG9411	FBgn0030569
685	231.391	-0.564727	0.176119	-3.20652	0.00134352	0.0157266	CG5321	FBgn0030575
686	1523.33	-1.55531	0.153347	-10.1424	3.5814e-24	4.94079e-21	fiz	FBgn0030594
687	414.294	-0.535177	0.157043	-3.40784	0.000654781	0.00953729	hiw	FBgn0030600
688	2513.47	-0.528252	0.130728	-4.04085	5.32582e-05	0.00146528	ND-B18	FBgn0030605
689	234.709	-0.908066	0.188122	-4.82702	1.38593e-06	6.97082e-05	Cyp4s3	FBgn0030615
690	76.4881	-0.867689	0.260714	-3.32813	0.000874303	0.0116941	CG9095	FBgn0030617
691	182.469	-0.95031	0.2106	-4.5124	6.40986e-06	0.000255785	CG7860	FBgn0030653
692	1181.41	-0.521579	0.116048	-4.49453	6.97247e-06	0.000277091	CG8128	FBgn0030668
693	2106.57	-0.379667	0.129126	-2.94028	0.00327917	0.0301224	CG8206	FBgn0030679
694	4339.2	-0.491489	0.124033	-3.96258	7.41456e-05	0.00188427	ND-20	FBgn0030718
695	1837.09	-0.570088	0.130513	-4.36807	1.2535e-05	0.000448334	Mfe2	FBgn0030731
696	53.2071	-1.67228	0.319792	-5.22927	1.70177e-07	1.13338e-05	CG9981	FBgn0030746
697	557.791	-0.770328	0.147268	-5.23078	1.68798e-07	1.132e-05	CG4301	FBgn0030747
698	162.972	-0.578999	0.203117	-2.85056	0.00436422	0.0369695	Traf-like	FBgn0030748
699	171.449	-0.640241	0.222152	-2.88199	0.00395169	0.0343077	CG9903	FBgn0030756
700	201.322	-1.04793	0.184264	-5.68713	1.29192e-08	1.13418e-06	CG9782	FBgn0030763
701	866.743	-0.831133	0.150642	-5.51727	3.44308e-08	2.70324e-06	sphe	FBgn0030774
702	1184.74	-0.948911	0.148521	-6.38907	1.669e-10	2.23855e-08	CG9673	FBgn0030775
703	719.263	-1.21677	0.157019	-7.74922	9.24623e-15	3.07899e-12	CG4653	FBgn0030776
704	229.201	-0.673359	0.176173	-3.82214	0.000132299	0.0029303	CG4678	FBgn0030778
705	292.677	-0.629254	0.152537	-4.12525	3.70335e-05	0.00109368	CG4829	FBgn0030796
706	199.436	-0.829043	0.198488	-4.17679	2.95648e-05	0.000906373	CG13003	FBgn0030798
707	1669.68	-0.603797	0.158848	-3.80109	0.000144058	0.00311921	CG8661	FBgn0030837
708	4066.69	-0.468701	0.12272	-3.81926	0.000133852	0.00295116	ND-24	FBgn0030853
709	255.379	-0.729413	0.173684	-4.19966	2.67315e-05	0.000827392	psh	FBgn0030926
710	182.701	-1.35066	0.216326	-6.24364	4.27516e-10	5.22598e-08	CG15044	FBgn0030928
711	142.684	-0.701331	0.224035	-3.13045	0.00174539	0.0191768	tgy	FBgn0030984
712	6785.06	-0.417722	0.144756	-2.88569	0.00390557	0.0340091	Mur18B	FBgn0030999
713	486.217	-0.5368	0.15181	-3.536	0.000406237	0.0066492	CG7992	FBgn0031004
714	240.543	-0.499807	0.171265	-2.91831	0.00351929	0.031598	CG8028	FBgn0031010
715	2990.81	-0.58276	0.146443	-3.97943	6.9082e-05	0.00181284	ND-18	FBgn0031021
716	10454	-0.473641	0.137392	-3.44738	0.000566049	0.00862199	COX6B	FBgn0031066
717	2966.18	-0.368422	0.122457	-3.00859	0.00262465	0.0257439	Abcd3	FBgn0031069
718	276.465	-0.479396	0.170813	-2.80655	0.00500749	0.0404664	Nep3	FBgn0031081
719	2007.06	-0.543436	0.123885	-4.38663	1.15122e-05	0.000421109	aspr	FBgn0031089
720	245.274	-0.51399	0.183426	-2.80217	0.00507608	0.0408157	obst-A	FBgn0031097
721	1440.39	-0.623626	0.124903	-4.99289	5.94824e-07	3.39894e-05	Abca3	FBgn0031170
722	295.205	-1.04839	0.156865	-6.68341	2.33447e-11	3.5225e-09	CG17600	FBgn0031195
723	517.018	-0.467199	0.153505	-3.04355	0.00233805	0.023717	CG4822	FBgn0031220
724	2641.12	-0.452025	0.117449	-3.84869	0.000118751	0.00271107	ND-15	FBgn0031228
725	644.256	-0.696144	0.139637	-4.98537	6.18449e-07	3.4723e-05	CG3625	FBgn0031245
726	3114.59	-1.46951	0.124982	-11.7578	6.4415e-32	1.55514e-28	CG11911	FBgn0031249
727	6564.77	-0.328894	0.10853	-3.03044	0.00244198	0.0243115	CG3662	FBgn0031285
728	1094.91	-0.402939	0.13843	-2.91078	0.00360531	0.0320884	CG5080	FBgn0031313
729	186.302	-0.836177	0.183698	-4.55192	5.31578e-06	0.000218876	CG15358	FBgn0031373
730	3355.92	-0.595582	0.135721	-4.38829	1.14247e-05	0.00042089	ND-B17.2	FBgn0031436
731	519.856	-0.645187	0.140687	-4.58597	4.51885e-06	0.000193091	daw	FBgn0031461
732	2510.5	-0.474302	0.13214	-3.5894	0.000331439	0.00567502	ND-B14.5B	FBgn0031505
733	1316.8	-0.449562	0.146889	-3.06055	0.0022093	0.0229126	CG15406	FBgn0031517
734	76.0883	-0.784893	0.276701	-2.83661	0.00455958	0.0380709	CG2772	FBgn0031533
735	368.608	-0.560719	0.151473	-3.70177	0.000214098	0.00412683	bark	FBgn0031571
736	1389.19	-0.54909	0.122887	-4.46826	7.88575e-06	0.000305834	TpnC25D	FBgn0031692
737	293.532	-0.568577	0.16661	-3.41263	0.000643396	0.00944266	Cyp4ac1	FBgn0031693
738	422.472	-0.500559	0.157498	-3.1782	0.0014819	0.0168362	fusl	FBgn0031702
739	220.591	-0.806045	0.176365	-4.57033	4.86951e-06	0.000204456	CG11149	FBgn0031732
740	1193.8	-0.402494	0.130251	-3.09013	0.00200066	0.0211846	CG11147	FBgn0031734
741	285.33	-0.563476	0.18509	-3.04433	0.00233197	0.0237051	obst-E	FBgn0031737
742	8914.56	-0.455328	0.116918	-3.89442	9.84331e-05	0.00233555	ND-51	FBgn0031771
743	446.678	-0.419351	0.153844	-2.72582	0.0064142	0.0486582	CG9497	FBgn0031800
744	77.0398	-0.732555	0.256958	-2.85088	0.00435986	0.0369695	Nepl5	FBgn0031808
745	1945.62	-1.01774	0.141506	-7.19223	6.3742e-13	1.53889e-10	Acox3	FBgn0031813
746	9674.86	-0.631302	0.129453	-4.87669	1.07878e-06	5.60097e-05	COX5B	FBgn0031830
747	655.689	-0.5017	0.131409	-3.81785	0.000134617	0.00295455	Tsp	FBgn0031850
748	1055.89	-0.362965	0.133195	-2.72506	0.00642898	0.0486648	Nha1	FBgn0031865
749	639.477	-0.484768	0.143569	-3.37656	0.00073399	0.0104084	CG18304	FBgn0031869
750	367.69	-0.56285	0.159511	-3.5286	0.000417762	0.00678416	uif	FBgn0031879
751	2241.17	-0.390993	0.117634	-3.3238	0.000888003	0.0118282	CG5177	FBgn0031908
752	2243.27	-0.488293	0.128225	-3.80811	0.000140034	0.00306646	CG5958	FBgn0031913
753	346.013	-1.56464	0.173905	-8.99713	2.31698e-19	1.49167e-16	CG18585	FBgn0031929
754	252.661	-1.54608	0.186182	-8.30417	1.00517e-16	4.22042e-14	CG7025	FBgn0031930
755	252.842	-0.541933	0.189841	-2.85466	0.00430823	0.0365915	CG13793	FBgn0031935
756	13212.1	-1.0393	0.147277	-7.05676	1.70423e-12	3.57778e-10	CG7203	FBgn0031942
757	858.008	-0.642769	0.130793	-4.9144	8.90542e-07	4.72526e-05	CG7231	FBgn0031968
758	29.3386	-1.8894	0.412741	-4.57768	4.70153e-06	0.000199134	CG7227	FBgn0031970
759	1118.91	-0.44035	0.120284	-3.66092	0.000251315	0.00461397	Sirup	FBgn0031971
760	39.9444	-0.947173	0.327023	-2.89635	0.00377533	0.0330838	CG8419	FBgn0031999
761	243.478	-0.589305	0.176953	-3.33029	0.000867551	0.0116813	CG14277	FBgn0032008
762	840.631	-0.464747	0.136477	-3.40532	0.00066086	0.00961134	CG7778	FBgn0032025
763	18541	-0.665364	0.141831	-4.69125	2.7154e-06	0.00012487	Bace	FBgn0032049
764	149.434	-2.08424	0.415839	-5.01213	5.38301e-07	3.13155e-05	Sgp	FBgn0032055
765	1132.56	-1.94115	0.16708	-11.6181	3.33455e-31	6.44035e-28	LManV	FBgn0032068
766	2333.87	-2.1941	0.161236	-13.608	3.58901e-42	1.73295e-38	LManVI	FBgn0032069
767	3535.55	-0.45836	0.130453	-3.51359	0.000442094	0.00706838	Tsp29Fb	FBgn0032075
768	176.172	-1.17568	0.192797	-6.09803	1.07384e-09	1.19196e-07	CG9555	FBgn0032085
769	678.392	-1.12086	0.157761	-7.1048	1.20498e-12	2.64465e-10	CG9568	FBgn0032087
770	222.216	-0.713486	0.20075	-3.55411	0.000379263	0.00636375	CG13102	FBgn0032088
771	288.596	-0.698705	0.163572	-4.27154	1.94126e-05	0.000645109	CG3841	FBgn0032131
772	8522.44	-0.37755	0.133079	-2.83703	0.00455346	0.0380709	CG17633	FBgn0032144
773	472.401	-0.405684	0.148473	-2.73238	0.0062879	0.0478505	CG4592	FBgn0032162
774	200.602	-1.01498	0.182946	-5.54799	2.88969e-08	2.34502e-06	CG5853	FBgn0032167
775	659.016	-0.632634	0.146055	-4.33148	1.48113e-05	0.000509013	CG4839	FBgn0032187
776	842.891	-0.440704	0.130886	-3.36708	0.000759681	0.0106477	CG5390	FBgn0032213
777	980.245	-0.388116	0.12912	-3.00585	0.00264836	0.0258859	CG5381	FBgn0032218
778	942.427	-0.439336	0.129678	-3.38789	0.000704317	0.0100764	CG5096	FBgn0032235
779	219.553	-1.33116	0.175053	-7.60429	2.86473e-14	8.64521e-12	LManI	FBgn0032253
780	364.99	-0.757008	0.177811	-4.25737	2.06844e-05	0.00067483	Lip4	FBgn0032264
781	58.811	-0.965486	0.283592	-3.40449	0.000662877	0.00962617	CG18302	FBgn0032266
782	79.9003	-0.815548	0.246104	-3.31383	0.000920271	0.0121908	CG7299	FBgn0032282
783	1087.51	-0.392798	0.141385	-2.77822	0.00546574	0.0428779	CG17124	FBgn0032297
784	278.856	-0.686741	0.17265	-3.97766	6.95976e-05	0.00182142	AstC	FBgn0032336
785	1236.63	-0.786823	0.150161	-5.23986	1.60702e-07	1.08524e-05	Vha100-5	FBgn0032373
786	1728	-0.436607	0.11716	-3.7266	0.000194078	0.00384211	Hacd1	FBgn0032394
787	284.805	-0.462058	0.165861	-2.78581	0.00533942	0.0421265	PLCXD	FBgn0032402
788	902.564	-0.395956	0.13754	-2.87884	0.00399147	0.0344773	atilla	FBgn0032422
789	665.203	-0.761425	0.142337	-5.34947	8.82135e-08	6.21809e-06	Oatp33Ea	FBgn0032433
790	406.463	-0.848162	0.172182	-4.92596	8.39486e-07	4.50384e-05	Oatp33Eb	FBgn0032435
791	1487.81	-0.535219	0.131228	-4.07854	4.53201e-05	0.00127597	CG5945	FBgn0032494
792	119.516	-0.967433	0.208143	-4.64792	3.35299e-06	0.000148531	CG16820	FBgn0032495
793	3250.2	-0.42262	0.135568	-3.1174	0.00182452	0.0198202	ND-B22	FBgn0032511
794	164.397	-0.600561	0.183318	-3.27606	0.00105268	0.0133327	yellow-b	FBgn0032601
795	408.057	-0.521595	0.149936	-3.47878	0.000503697	0.00783285	CG17928	FBgn0032603
796	963.459	-0.682109	0.131025	-5.20595	1.93008e-07	1.27663e-05	CG13284	FBgn0032614
797	350.885	-0.545197	0.158019	-3.45021	0.000560158	0.00854572	CG15152	FBgn0032665
798	1042.17	-0.462767	0.133649	-3.46256	0.000535063	0.00822786	CG5758	FBgn0032666
799	398.787	-0.765232	0.190535	-4.01623	5.91365e-05	0.00159076	CG15155	FBgn0032669
800	523.297	-0.496475	0.144651	-3.43223	0.00059864	0.00895201	Ugt301D1	FBgn0032684
801	664.565	-0.594729	0.150112	-3.96191	7.43514e-05	0.00188454	Irk3	FBgn0032706
802	816.549	-0.448471	0.147011	-3.0506	0.00228384	0.0233755	Ugt36D1	FBgn0032713
803	137.213	-0.774347	0.208188	-3.71945	0.000199654	0.00391684	CG15170	FBgn0032733
804	14260.7	-0.594559	0.141041	-4.2155	2.49222e-05	0.00078391	COX4	FBgn0032833
805	176.706	-0.598817	0.204545	-2.92755	0.00341644	0.0310725	Kua	FBgn0032850
806	3462.5	-0.342052	0.106608	-3.20851	0.00133425	0.0156369	CG9336	FBgn0032897
807	769.805	-0.478764	0.137863	-3.47276	0.000515143	0.00798512	CG9338	FBgn0032899
808	6552.54	-0.412417	0.151354	-2.72486	0.0064329	0.0486648	TpnC4	FBgn0033027
809	89.9361	-0.871513	0.24266	-3.5915	0.000328786	0.0056597	SmydA-5	FBgn0033061
810	194.118	-0.643531	0.188801	-3.40852	0.000653164	0.0095281	CG11211	FBgn0033067
811	1034.24	-0.410472	0.111018	-3.69736	0.000217855	0.00418003	Fmo-2	FBgn0033079
812	131.384	-0.636827	0.226263	-2.81455	0.00488461	0.0397219	Zip42C.2	FBgn0033097
813	444.107	-0.493907	0.148101	-3.33494	0.000853181	0.0116107	Tsp42Ei	FBgn0033130
814	1007.06	-0.350772	0.124324	-2.82144	0.00478084	0.0391923	Tsp42Ej	FBgn0033132
815	2293.22	-0.978653	0.13717	-7.13459	9.70771e-13	2.23208e-10	Drat	FBgn0033188
816	50.1186	-1.04251	0.312451	-3.33657	0.000848198	0.0115693	CG2070	FBgn0033203
817	488.984	-0.435382	0.137299	-3.17105	0.0015189	0.0171356	CG2064	FBgn0033205
818	38.9332	-1.4752	0.366881	-4.02092	5.79723e-05	0.00156818	Dgat2	FBgn0033215
819	132.163	-0.843317	0.218723	-3.85564	0.000115428	0.00264771	CG1946	FBgn0033216
820	814.824	-1.0618	0.174394	-6.08851	1.13967e-09	1.23661e-07	Obp44a	FBgn0033268
821	863.169	-0.455239	0.144907	-3.1416	0.00168027	0.0187156	CG14757	FBgn0033274
822	238.663	-0.859497	0.171235	-5.01939	5.18351e-07	3.09449e-05	CG2121	FBgn0033289
823	203.604	-1.21573	0.207536	-5.85791	4.68731e-09	4.52654e-07	Cyp4ad1	FBgn0033292
824	697.725	-1.01609	0.179292	-5.66723	1.45129e-08	1.26262e-06	Mal-A4	FBgn0033294
825	395.847	-0.545985	0.147235	-3.70825	0.000208696	0.00403075	Cyp6a13	FBgn0033304
826	199.748	-0.806314	0.224425	-3.5928	0.000327143	0.00564147	PGRP-SC1b	FBgn0033327
827	161.432	-0.499034	0.183277	-2.72283	0.00647248	0.0487176	spab	FBgn0033358
828	224.847	-0.844587	0.221108	-3.81979	0.000133565	0.00295116	PPO2	FBgn0033367
829	330.281	-0.579274	0.171068	-3.38622	0.000708614	0.0101229	Mmp2	FBgn0033438
830	1733.92	-0.541476	0.121999	-4.43836	9.06485e-06	0.00034195	hebe	FBgn0033448
831	696.039	-0.378815	0.120198	-3.15158	0.00162388	0.0181713	mRpL42	FBgn0033480
832	118.053	-0.682538	0.214944	-3.17542	0.00149621	0.0169787	Cyp49a1	FBgn0033524
833	3661.25	-0.420222	0.122155	-3.44006	0.000581579	0.00878154	ND-B14	FBgn0033570
834	103.278	-0.666666	0.216059	-3.08558	0.00203158	0.021465	CG9084	FBgn0033582
835	505.308	-1.28032	0.395839	-3.23444	0.00121882	0.0146578	Cpr47Ea	FBgn0033597
836	320.896	-0.900346	0.186849	-4.81856	1.44597e-06	7.23507e-05	Damm	FBgn0033659
837	48.7159	-0.966341	0.312622	-3.09108	0.0019943	0.0211405	reb	FBgn0033667
838	114.108	-0.637021	0.224581	-2.83649	0.00456125	0.0380709	exp	FBgn0033668
839	308.805	-0.689563	0.179425	-3.84318	0.000121448	0.0027531	CG13155	FBgn0033723
840	9330.43	-0.899978	0.267436	-3.36521	0.000764868	0.0106876	Cpr49Ae	FBgn0033728
841	2515.08	-0.477231	0.142178	-3.35657	0.000789155	0.0109338	CG8834	FBgn0033733
842	1347.47	-0.37717	0.116511	-3.23722	0.00120702	0.0145937	CG8520	FBgn0033734
843	399.309	-0.494819	0.145947	-3.39041	0.000697882	0.0100289	CG8785	FBgn0033760
844	758.895	-0.451528	0.133956	-3.37072	0.000749715	0.0105539	CG8768	FBgn0033769
845	76889.5	-0.754155	0.13669	-5.51728	3.44279e-08	2.70324e-06	CG12374	FBgn0033774
846	1232.73	-0.410754	0.128965	-3.18502	0.00144745	0.0165615	CG17574	FBgn0033777
847	535.623	-0.96386	0.339707	-2.83733	0.00454933	0.0380709	sug	FBgn0033782
848	1386.31	-0.616932	0.151046	-4.08441	4.41886e-05	0.00124775	CG13321	FBgn0033787
849	1111.87	-0.488161	0.124464	-3.92212	8.77743e-05	0.00214591	AQP	FBgn0033807
850	1786.76	-0.428835	0.119045	-3.60229	0.000315422	0.00550954	CG6145	FBgn0033853
851	246.646	-0.602006	0.179077	-3.36171	0.000774623	0.0107789	CG18327	FBgn0033904
852	84.385	-0.849623	0.234956	-3.61609	0.000299086	0.00531911	Had2	FBgn0033949
853	1742.25	-0.678592	0.155838	-4.35447	1.33391e-05	0.000466722	ND-B15	FBgn0033961
854	565.692	-0.644859	0.136871	-4.71143	2.45983e-06	0.000115876	Cyp6a23	FBgn0033978
855	1249.52	-0.549854	0.126105	-4.36029	1.29892e-05	0.000461166	Cyp6a20	FBgn0033980
856	102.897	-0.65219	0.228209	-2.85786	0.00426507	0.0363528	Cyp317a1	FBgn0033982
857	125.296	-0.717424	0.219249	-3.27219	0.00106719	0.0134702	unc-5	FBgn0034013
858	612.577	-0.459337	0.142134	-3.23171	0.0012305	0.0147342	CG12963	FBgn0034031
859	297.925	-0.569898	0.157439	-3.61981	0.000294819	0.00528213	Cyp4aa1	FBgn0034053
860	329.999	-0.585327	0.156631	-3.73699	0.000186238	0.00371063	Ptp52F	FBgn0034085
861	68.3989	-1.08467	0.273285	-3.969	7.21747e-05	0.0018537	CG4409	FBgn0034128
862	573.198	-0.715736	0.156527	-4.57262	4.81668e-06	0.000203121	SmydA-7	FBgn0034182
863	160.665	-0.682697	0.195253	-3.49648	0.000471437	0.00745118	Gbp1	FBgn0034199
864	1510.56	-0.636561	0.142612	-4.46358	8.06029e-06	0.000311353	CG4847	FBgn0034229
865	3446.59	-0.477521	0.117319	-4.07027	4.69592e-05	0.00131656	UQCR-6.4	FBgn0034245
866	434.936	-0.505398	0.144208	-3.50465	0.000457201	0.00727378	CG5002	FBgn0034275
867	540.622	-0.912036	0.158578	-5.75134	8.85388e-09	8.22134e-07	CG5773	FBgn0034290
868	4788.45	-0.469512	0.159556	-2.94262	0.00325445	0.0299602	CG10911	FBgn0034295
869	163.298	-0.634017	0.209667	-3.02393	0.00249518	0.0247646	List	FBgn0034381
870	564.318	-0.970006	0.135587	-7.15411	8.42192e-13	1.98367e-10	CG18609	FBgn0034382
871	119.307	-0.992588	0.231438	-4.28879	1.79653e-05	0.000602399	CG15080	FBgn0034391
872	820.461	-0.563925	0.129668	-4.349	1.36759e-05	0.00047678	Jheh3	FBgn0034406
873	998.12	-0.768116	0.138215	-5.55741	2.73803e-08	2.24078e-06	CG11961	FBgn0034436
874	38.2915	-1.27885	0.363473	-3.51842	0.000434127	0.00697565	CG10051	FBgn0034437
875	1935.03	-0.500616	0.145796	-3.43367	0.000595467	0.00894241	Obp56d	FBgn0034470
876	261.223	-0.827807	0.183072	-4.52175	6.13298e-06	0.000245752	Obp56g	FBgn0034474
877	246.536	-0.547411	0.179508	-3.04951	0.00229212	0.0234233	CG16898	FBgn0034480
878	187.633	-0.581567	0.202507	-2.87183	0.00408099	0.0350936	CG11044	FBgn0034484
879	274.171	-0.540307	0.158997	-3.39821	0.000678277	0.00979091	CG11099	FBgn0034485
880	20407.8	-0.737072	0.131375	-5.61043	2.01827e-08	1.70968e-06	Mpcp1	FBgn0034497
881	3896.59	-0.536659	0.131106	-4.09332	4.25247e-05	0.00121858	ND-B14.7	FBgn0034576
882	1101.41	-0.511408	0.135813	-3.76552	0.000166202	0.00343807	CG9394	FBgn0034588
883	124.285	-0.786791	0.211556	-3.71907	0.000199959	0.00391684	CG10505	FBgn0034612
884	2186.59	-0.429618	0.125554	-3.42178	0.000622135	0.00918648	CG10433	FBgn0034638
885	2810.72	-0.522342	0.142451	-3.66681	0.0002456	0.00454359	ND-B12	FBgn0034645
886	1810.21	-0.516105	0.138323	-3.73117	0.000190591	0.00378712	CG13492	FBgn0034662
887	2116.73	-0.527537	0.132667	-3.97639	6.99698e-05	0.00182621	Swim	FBgn0034709
888	1726.64	-0.358314	0.127424	-2.81198	0.00492377	0.0399603	wdp	FBgn0034718
889	1439.77	-0.342893	0.126256	-2.71587	0.00661025	0.0493698	CG13506	FBgn0034723
890	165.786	-0.564988	0.191036	-2.95749	0.00310153	0.0289599	gas	FBgn0034736
891	63.2206	-1.53038	0.296801	-5.15624	2.51957e-07	1.64402e-05	CG9825	FBgn0034783
892	1023.94	-0.43177	0.121791	-3.54516	0.000392373	0.00652075	nahoda	FBgn0034797
893	1601.39	-0.366989	0.112841	-3.25227	0.00114487	0.0141021	CG9896	FBgn0034808
894	2001.47	-0.576119	0.116899	-4.92836	8.29209e-07	4.49869e-05	CG9812	FBgn0034860
895	12232.6	-0.489878	0.138441	-3.53855	0.000402337	0.00663032	levy	FBgn0034877
896	380.644	-0.556044	0.169656	-3.27747	0.00104741	0.0133266	Eglp2	FBgn0034883
897	88.4048	-0.785767	0.244553	-3.21307	0.00131325	0.0154283	pippin	FBgn0034909
898	362.655	-0.407194	0.14714	-2.76739	0.00565076	0.04415	CG3328	FBgn0034985
899	883.906	-0.377	0.136287	-2.76622	0.00567096	0.044272	CG13585	FBgn0035020
900	12387.8	-0.538406	0.142571	-3.7764	0.000159113	0.00334761	ATPsynF	FBgn0035032
901	496.763	-0.612225	0.153437	-3.99008	6.60499e-05	0.00174752	CG4781	FBgn0035043
902	2844.32	-0.442391	0.126504	-3.49705	0.000470433	0.0074475	ND-19	FBgn0035046
903	515.638	-0.436437	0.147676	-2.95538	0.00312288	0.0290536	Mmp1	FBgn0035049
904	5169.02	-0.682912	0.11317	-6.03438	1.59578e-09	1.71228e-07	CG2765	FBgn0035087
905	1295.67	-0.55669	0.131228	-4.24217	2.21369e-05	0.000710218	CG9380	FBgn0035094
906	540.335	-0.454196	0.136417	-3.32946	0.000870151	0.0116871	Vdup1	FBgn0035103
907	319.277	-0.822948	0.162802	-5.05491	4.30589e-07	2.63177e-05	PIG-Wb	FBgn0035265
908	485.951	-0.504906	0.149553	-3.3761	0.000735223	0.0104106	Cpr62Bb	FBgn0035280
909	421.512	-0.706422	0.162004	-4.36052	1.29754e-05	0.000461166	Cyp4d20	FBgn0035344
910	442.628	-0.48139	0.171576	-2.8057	0.00502081	0.0405401	CG14949	FBgn0035358
911	450.729	-0.621948	0.163481	-3.80441	0.000142145	0.00309166	CG1143	FBgn0035359
912	595.001	-0.449677	0.123133	-3.65195	0.000260257	0.00473315	CG1246	FBgn0035360
913	238.616	-0.91698	0.195914	-4.68053	2.86127e-06	0.000129118	Cht7	FBgn0035398
914	197.947	-0.641234	0.175332	-3.65726	0.000254929	0.00465164	CG14968	FBgn0035431
915	123.806	-0.561183	0.206654	-2.71556	0.00661632	0.049377	CG10359	FBgn0035452
916	2499.25	-0.382362	0.105762	-3.61531	0.000299984	0.00532526	Sc2	FBgn0035471
917	523.93	-0.602864	0.148128	-4.06989	4.70347e-05	0.00131656	CG1136	FBgn0035490
918	478.65	-0.394242	0.135302	-2.9138	0.00357057	0.0319268	CG1299	FBgn0035501
919	6186.85	-0.441863	0.122839	-3.5971	0.000321786	0.00556038	DOR	FBgn0035542
920	387.535	-0.432425	0.142242	-3.04007	0.0023652	0.0238478	CG15021	FBgn0035544
921	396.51	-0.515441	0.159771	-3.22613	0.00125476	0.0149043	hoka	FBgn0035583
922	207.582	-0.647986	0.179141	-3.61718	0.000297835	0.00530711	Gdap1	FBgn0035587
923	14420.9	-0.594911	0.124364	-4.78362	1.72162e-06	8.48251e-05	Cyt-c1	FBgn0035600
924	43.8516	-1.44349	0.344807	-4.18636	2.83465e-05	0.000871791	CG4835	FBgn0035607
925	789.908	-0.583962	0.136071	-4.2916	1.77393e-05	0.000596984	Alp9	FBgn0035620
926	101.032	-0.711307	0.228562	-3.11209	0.00185767	0.0200253	mthl2	FBgn0035623
927	427.911	-0.513893	0.15659	-3.28177	0.00103157	0.0131771	Blimp-1	FBgn0035625
928	1565.93	-0.421482	0.124662	-3.38098	0.000722269	0.0102573	Jon65Aii	FBgn0035666
929	8505.29	-0.879819	0.12378	-7.10794	1.1779e-12	2.64465e-10	CG10472	FBgn0035670
930	1553.9	-0.437802	0.128628	-3.40362	0.000664985	0.00964228	SP1173	FBgn0035710
931	312.305	-1.21312	0.177035	-6.8524	7.26203e-12	1.23034e-09	CG14820	FBgn0035718
932	642.352	-0.561633	0.138083	-4.06736	4.75486e-05	0.00132328	Cln7	FBgn0035767
933	1722.26	-0.652255	0.134163	-4.86165	1.16413e-06	6.01178e-05	pst	FBgn0035770
934	149.601	-0.680126	0.204584	-3.32443	0.000886003	0.0118179	CG18417	FBgn0035780
935	2816.95	-0.353246	0.122187	-2.89104	0.00383968	0.0334957	CG7409	FBgn0035817
936	190.898	-0.511837	0.180405	-2.83716	0.0045517	0.0380709	CG13676	FBgn0035844
937	639.727	-0.49391	0.139667	-3.53634	0.000405712	0.0066492	GstO3	FBgn0035904
938	2122.43	-0.57876	0.155463	-3.7228	0.000197023	0.0038909	Acbp5	FBgn0035926
939	281.093	-0.48664	0.161883	-3.00613	0.00264597	0.0258859	PGRP-LA	FBgn0035975
940	2006.12	-0.449916	0.133065	-3.38118	0.000721749	0.0102573	CG4461	FBgn0035982
941	959.351	-0.412968	0.127386	-3.24185	0.00118755	0.0144801	Cpr67B	FBgn0035985
942	1513.48	-0.699497	0.14942	-4.6814	2.84918e-06	0.000129118	CG3088	FBgn0036015
943	669.566	-0.652401	0.13681	-4.76866	1.85455e-06	9.09104e-05	CG8329	FBgn0036022
944	903.441	-1.11888	0.170661	-6.55615	5.52135e-11	7.6171e-09	Zasp67	FBgn0036044
945	64.5972	-0.997781	0.283005	-3.52567	0.00042242	0.00683301	CG14153	FBgn0036094
946	4199.41	-0.352523	0.125086	-2.81825	0.00482868	0.0394662	CG6409	FBgn0036106
947	111.639	-0.696632	0.229388	-3.03691	0.00239015	0.0239189	CG7607	FBgn0036145
948	339.209	-0.470744	0.158009	-2.97922	0.00288986	0.0274409	CG14131	FBgn0036205
949	259.857	-0.940823	0.169201	-5.56038	2.69193e-08	2.22188e-06	CrzR	FBgn0036278
950	291.151	-0.519626	0.169179	-3.07145	0.00213024	0.0222409	CG10660	FBgn0036288
951	441.972	-1.0739	0.162837	-6.59493	4.25462e-11	6.2207e-09	CG14120	FBgn0036321
952	396.245	-0.752491	0.1606	-4.68551	2.79262e-06	0.000127717	CG10116	FBgn0036367
953	2231.67	-0.670536	0.144904	-4.62745	3.70198e-06	0.000159598	CG8745	FBgn0036381
954	3535.06	-0.553023	0.133136	-4.15381	3.26991e-05	0.00098989	CG3868	FBgn0036422
955	1380.91	-0.542296	0.133531	-4.06119	4.88238e-05	0.00135486	CG17839	FBgn0036454
956	910.131	-0.465292	0.122976	-3.78359	0.000154585	0.00329828	CG17029	FBgn0036551
957	468.336	-0.448045	0.147326	-3.04117	0.00235662	0.0238303	CG17027	FBgn0036553
958	111.196	-0.620065	0.208022	-2.98076	0.00287531	0.0273835	CG5895	FBgn0036560
959	165.365	-1.00492	0.200328	-5.01638	5.26529e-07	3.10614e-05	CG4950	FBgn0036587
960	184.228	-1.16545	0.214757	-5.42683	5.73646e-08	4.32789e-06	CG13067	FBgn0036589
961	303.578	-1.67807	0.334619	-5.01486	5.30716e-07	3.10614e-05	CG13026	FBgn0036656
962	130.141	-0.664584	0.208366	-3.18951	0.00142514	0.0164405	Cpr73D	FBgn0036680
963	108.421	-0.654704	0.217338	-3.01238	0.00259205	0.0254902	CG7724	FBgn0036698
964	106.605	-0.982604	0.260385	-3.77366	0.000160869	0.00337721	CG13731	FBgn0036717
965	2262.83	-0.387055	0.128974	-3.00103	0.00269068	0.0261172	QIL1	FBgn0036726
966	245.814	-0.530155	0.169209	-3.13314	0.00172945	0.0190872	SecCl	FBgn0036727
967	7706.88	-0.500367	0.136165	-3.67471	0.000238118	0.00445131	UQCR-Q	FBgn0036728
968	3673.69	-0.44791	0.159803	-2.80289	0.00506465	0.0407578	CG7542	FBgn0036738
969	177.988	-0.62186	0.175861	-3.53608	0.000406106	0.0066492	CG7497	FBgn0036742
970	777.798	-0.539881	0.130838	-4.12634	3.68581e-05	0.00109368	Adgf-A	FBgn0036752
971	5825.35	-0.389523	0.119339	-3.264	0.00109851	0.0137236	CG7430	FBgn0036762
972	274.502	-0.570034	0.166087	-3.43214	0.00059884	0.00895201	CG7408	FBgn0036765
973	1753.6	-0.465122	0.129136	-3.60181	0.000316012	0.00550954	CG3961	FBgn0036821
974	63.2675	-1.05557	0.280324	-3.76553	0.000166198	0.00343807	CG14075	FBgn0036835
975	2066.05	-0.463304	0.159184	-2.91049	0.00360857	0.0320884	Gbs-76A	FBgn0036862
976	333.435	-0.492768	0.178316	-2.76346	0.00571929	0.0445772	CG9451	FBgn0036876
977	425.412	-0.403167	0.13677	-2.94778	0.00320065	0.0296344	CG9372	FBgn0036891
978	352.021	-0.488852	0.144896	-3.37381	0.000741345	0.0104513	Cyp305a1	FBgn0036910
979	989.397	-0.547759	0.138412	-3.95744	7.57564e-05	0.00190516	Ssk	FBgn0036945
980	804.8	-0.423944	0.132817	-3.19195	0.00141316	0.016324	CG5618	FBgn0036975
981	43.6034	-1.09718	0.33208	-3.30395	0.000953319	0.0124915	Toll-9	FBgn0036978
982	1623.43	-1.00258	0.144667	-6.93022	4.20184e-12	7.80329e-10	mag	FBgn0036996
983	8723.63	-0.470633	0.120621	-3.90174	9.55021e-05	0.00227719	ND-39	FBgn0037001
984	58.3818	-0.797804	0.289208	-2.75858	0.00580535	0.0451024	CG10581	FBgn0037046
985	713.09	-0.693999	0.138376	-5.0153	5.29515e-07	3.10614e-05	CG12974	FBgn0037065
986	139.666	-0.693093	0.201591	-3.43812	0.000585772	0.00882495	SLC22A	FBgn0037140
987	6123.76	-0.536675	0.124028	-4.32705	1.51118e-05	0.000517497	P5CS	FBgn0037146
988	116.263	-0.748171	0.228129	-3.27959	0.00103957	0.0132617	CG14457	FBgn0037174
989	528.306	-0.373797	0.137425	-2.72	0.00652811	0.0490217	CG12581	FBgn0037213
990	376.47	-0.617145	0.157579	-3.91643	8.9871e-05	0.00218611	CG1208	FBgn0037386
991	521.278	-0.401844	0.142061	-2.82867	0.00467421	0.0386469	CG17919	FBgn0037433
992	2591.81	-0.956731	0.116202	-8.23336	1.82028e-16	7.03137e-14	CG7910	FBgn0037547
993	68.1351	-0.784094	0.262771	-2.98395	0.00284558	0.0271807	Cyp313b1	FBgn0037601
994	9448.08	-0.3657	0.106186	-3.44396	0.000573271	0.00871297	ScsbetaA	FBgn0037643
995	1386.88	-0.540918	0.132027	-4.09703	4.18481e-05	0.00120402	CG16749	FBgn0037678
996	2324.24	-0.446611	0.141008	-3.16728	0.00153872	0.0173298	CG9399	FBgn0037715
997	1444.04	-1.03409	0.129695	-7.97324	1.54563e-15	5.52819e-13	eloF	FBgn0037762
998	2601.03	-1.11615	0.117437	-9.50425	2.01495e-21	1.94584e-18	CG16904	FBgn0037763
999	211.696	-0.964417	0.180803	-5.33409	9.60266e-08	6.67143e-06	CG9459	FBgn0037764
1000	450.144	-1.03214	0.154697	-6.67201	2.52317e-11	3.74866e-09	CG9458	FBgn0037765
1001	430.797	-1.0735	0.159058	-6.74912	1.48744e-11	2.35479e-09	Npc2d	FBgn0037782
1002	555.474	-0.456317	0.139278	-3.27631	0.00105173	0.0133327	CG12814	FBgn0037796
1003	5110.5	-0.598506	0.135079	-4.43078	9.3894e-06	0.000351447	SdhC	FBgn0037873
1004	7160.44	-0.321547	0.108817	-2.95494	0.00312734	0.0290671	CG5214	FBgn0037891
1005	1764.39	-0.584014	0.127318	-4.58704	4.49581e-06	0.00019296	CG6830	FBgn0037934
1006	346.906	-0.464764	0.150828	-3.08141	0.00206025	0.0217204	CG6834	FBgn0037935
1007	251.647	-0.563278	0.162835	-3.45921	0.000541769	0.00831111	CG6908	FBgn0037936
1008	430.009	-0.396652	0.134555	-2.94788	0.00319962	0.0296344	CG6959	FBgn0037956
1009	201.534	-0.802608	0.184759	-4.34408	1.39858e-05	0.000484089	CG4830	FBgn0037996
1010	2529.21	-0.41237	0.126133	-3.26932	0.00107805	0.0135381	Cyp9f2	FBgn0038037
1011	1469.28	-0.474829	0.131828	-3.60188	0.000315928	0.00550954	Sccpdh2	FBgn0038038
1012	23.7225	-1.24076	0.423877	-2.92717	0.00342065	0.0310725	Dtg	FBgn0038071
1013	347.626	-0.564521	0.148643	-3.79782	0.000145973	0.00314657	CG6225	FBgn0038072
1014	117.667	-0.602422	0.203094	-2.96622	0.00301485	0.0283989	NijC	FBgn0038079
1015	394.807	-0.751512	0.16814	-4.46955	7.83844e-06	0.000305225	Ugt37A2	FBgn0038082
1016	142.254	-0.732463	0.19113	-3.83229	0.000126958	0.00284462	Ugt37A3	FBgn0038083
1017	316.006	-0.874316	0.180246	-4.85069	1.23031e-06	6.31973e-05	CG7381	FBgn0038098
1018	237.606	-0.581894	0.177153	-3.28469	0.00102095	0.0130933	CG8630	FBgn0038130
1019	1042.16	-0.791209	0.135339	-5.84611	5.03206e-09	4.81134e-07	CG8773	FBgn0038135
1020	1178.3	-0.448575	0.127752	-3.51131	0.000445905	0.00711753	CG8774	FBgn0038136
1021	573.537	-0.572173	0.173895	-3.29033	0.0010007	0.0129368	CCHa2	FBgn0038147
1022	1177.99	-0.713151	0.138766	-5.13925	2.7584e-07	1.77586e-05	Cyp6d5	FBgn0038194
1023	463.995	-0.470083	0.160723	-2.9248	0.00344683	0.0311085	Npc2b	FBgn0038198
1024	8075.91	-0.455081	0.12758	-3.56704	0.000361036	0.00612746	ATPsynE	FBgn0038224
1025	20312.6	-0.569949	0.12701	-4.48742	7.209e-06	0.000285317	UQCR-C1	FBgn0038271
1026	598.697	-0.542992	0.147174	-3.68945	0.000224737	0.00428064	CG3987	FBgn0038292
1027	269.228	-0.659496	0.168031	-3.92484	8.6787e-05	0.00213258	GATAe	FBgn0038391
1028	3951.38	-0.35192	0.126355	-2.78517	0.00534999	0.042141	Mic26-27	FBgn0038400
1029	61.4292	-0.832256	0.277869	-2.99514	0.00274321	0.0264647	CG8927	FBgn0038405
1030	135.619	-0.606587	0.205223	-2.95575	0.00311912	0.0290466	CG14880	FBgn0038422
1031	436.899	-1.17235	0.143855	-8.14954	3.65326e-16	1.3569e-13	CG17562	FBgn0038449
1032	2322	-0.819415	0.120531	-6.79837	1.0581e-11	1.73187e-09	CG17560	FBgn0038450
1033	666.426	-0.586713	0.146927	-3.99323	6.51804e-05	0.00172925	CG8907	FBgn0038466
1034	260.01	-0.534657	0.170547	-3.13495	0.00171883	0.0189917	CG5246	FBgn0038484
1035	466.732	-0.564322	0.147091	-3.83656	0.000124769	0.00280862	CG5835	FBgn0038682
1036	642.402	-0.536245	0.145817	-3.67752	0.000235509	0.00442473	CG3734	FBgn0038700
1037	503.896	-0.505623	0.151913	-3.32837	0.00087356	0.0116941	CG17751	FBgn0038717
1038	1373.79	-0.75108	0.157957	-4.75496	1.98481e-06	9.53598e-05	CG17752	FBgn0038718
1039	1457.37	-0.716839	0.112322	-6.38201	1.74779e-10	2.31211e-08	CG4562	FBgn0038740
1040	342.576	-0.875932	0.148287	-5.907	3.48384e-09	3.46839e-07	CG4462	FBgn0038752
1041	164.101	-0.513769	0.178378	-2.88022	0.00397394	0.0344182	MFS9	FBgn0038799
1042	2378.95	-0.831396	0.302734	-2.74629	0.00602727	0.0464899	Cpr92F	FBgn0038819
1043	10017.4	-0.87347	0.125578	-6.9556	3.51063e-12	6.64749e-10	CG4000	FBgn0038820
1044	442.812	-0.948375	0.157291	-6.02943	1.64542e-09	1.74613e-07	Alp5	FBgn0038845
1045	210.851	-0.517949	0.185545	-2.7915	0.00524641	0.041768	CG5697	FBgn0038846
1046	890.281	-0.620996	0.14763	-4.20643	2.59432e-05	0.000808173	CG3301	FBgn0038878
1047	8259	-0.474142	0.108424	-4.37303	1.22537e-05	0.000444863	Idh3b	FBgn0038922
1048	2056	-0.529599	0.135134	-3.91905	8.88994e-05	0.00216793	CG7084	FBgn0038938
1049	598.798	-0.610063	0.151099	-4.0375	5.40247e-05	0.00147795	CG5346	FBgn0038981
1050	367.518	-0.682304	0.152647	-4.46981	7.8288e-06	0.000305225	Cyp6d4	FBgn0039006
1051	529.764	-0.948389	0.148676	-6.3789	1.78364e-10	2.32765e-08	CG6660	FBgn0039030
1052	322.767	-0.479609	0.151143	-3.17321	0.00150761	0.017068	CG13833	FBgn0039040
1053	836.75	-0.512271	0.124404	-4.11781	3.82485e-05	0.00112269	Irk2	FBgn0039081
1054	124.213	-0.707911	0.2283	-3.10079	0.00193003	0.0206051	Ugt303B1	FBgn0039086
1055	50.4913	-1.22648	0.311947	-3.93169	8.43514e-05	0.00208867	CG10182	FBgn0039091
1056	98.2214	-0.8165	0.223061	-3.66043	0.000251794	0.004614	CG10300	FBgn0039107
1057	3341.81	-0.503397	0.122493	-4.1096	3.96346e-05	0.00115286	SdhD	FBgn0039112
1058	1618.32	-0.827639	0.163832	-5.05176	4.37756e-07	2.65875e-05	Lsd-1	FBgn0039114
1059	308.348	-0.542856	0.167372	-3.24342	0.00118105	0.014419	Npc2f	FBgn0039154
1060	103.811	-0.787721	0.225708	-3.49	0.000483017	0.00760929	CG13606	FBgn0039161
1061	1167.99	-0.992876	0.134518	-7.381	1.5711e-13	4.10057e-11	CG6432	FBgn0039184
1062	225.017	-0.550965	0.166084	-3.31738	0.000908648	0.0120699	Ude	FBgn0039226
1063	136.036	-0.636059	0.225051	-2.82628	0.00470919	0.0388026	tnc	FBgn0039257
1064	175.787	-0.638663	0.221795	-2.87952	0.00398284	0.0344336	CG11852	FBgn0039297
1065	374.782	-0.615114	0.151999	-4.04682	5.1918e-05	0.00143249	to	FBgn0039298
1066	1928.57	-0.563273	0.15339	-3.67216	0.000240512	0.00446658	CG10513	FBgn0039311
1067	1760.22	-0.517069	0.132908	-3.89044	0.000100065	0.00236265	CG10514	FBgn0039312
1068	2421.98	-0.483453	0.124199	-3.89258	9.91831e-05	0.00234758	CG11892	FBgn0039313
1069	320.369	-0.499997	0.163427	-3.05944	0.00221749	0.0229126	CG11893	FBgn0039316
1070	1280.3	-0.732119	0.12205	-5.9985	1.99143e-09	2.09035e-07	CG10550	FBgn0039321
1071	675.972	-0.509018	0.144788	-3.51562	0.000438732	0.00702626	CG10562	FBgn0039326
1072	200.064	-0.879559	0.189473	-4.64214	3.44824e-06	0.000150677	alrm	FBgn0039332
1073	2381.58	-0.542643	0.136139	-3.98596	6.72085e-05	0.00176848	CG5107	FBgn0039342
1074	8596.36	-0.497083	0.112948	-4.40098	1.07762e-05	0.000400253	CG5028	FBgn0039358
1075	414.403	-0.425365	0.152342	-2.79218	0.0052354	0.0417147	CG12290	FBgn0039419
1076	1459.18	-0.392563	0.12569	-3.12326	0.00178859	0.0195611	CG5455	FBgn0039430
1077	176.347	-1.43146	0.235062	-6.08972	1.13106e-09	1.23661e-07	CG6296	FBgn0039470
1078	619.681	-0.59437	0.148324	-4.00723	6.14357e-05	0.00164345	CG14257	FBgn0039479
1079	149.886	-0.751171	0.238624	-3.14793	0.0016443	0.0183785	Cpr97Ea	FBgn0039480
1080	507.477	-0.755015	0.160802	-4.69532	2.6619e-06	0.000122995	Cpr97Eb	FBgn0039481
1081	394.546	-0.553567	0.153885	-3.59729	0.000321552	0.00556038	CG14259	FBgn0039483
1082	584.547	-0.557172	0.141984	-3.92419	8.70218e-05	0.00213292	CAH9	FBgn0039486
1083	1400.91	-0.341928	0.120955	-2.82689	0.00470019	0.0387825	snu	FBgn0039594
1084	74.0767	-0.684401	0.25236	-2.712	0.00668779	0.0497566	AstA-R2	FBgn0039595
1085	7955.96	-0.552293	0.128693	-4.29156	1.7742e-05	0.000596984	Pdhb	FBgn0039635
1086	968.819	-0.472337	0.126401	-3.73683	0.000186358	0.00371063	FipoQ	FBgn0039667
1087	134.525	-0.733451	0.200552	-3.65716	0.000255023	0.00465164	CG7829	FBgn0039703
1088	159.734	-0.566282	0.202625	-2.79473	0.00519436	0.0416025	CG15515	FBgn0039719
1089	80.746	-0.802777	0.244332	-3.2856	0.00101766	0.0130791	CG7896	FBgn0039728
1090	423.996	-0.605481	0.160703	-3.76771	0.000164749	0.00342883	CG7912	FBgn0039736
1091	1357.21	-0.874793	0.136733	-6.39781	1.57621e-10	2.14387e-08	CG15531	FBgn0039755
1092	806.786	-0.526612	0.149012	-3.53403	0.000409277	0.00668763	CG9743	FBgn0039756
1093	1897.5	-0.451793	0.145353	-3.10826	0.00188195	0.0202383	CG9682	FBgn0039760
1094	1527.13	-0.780826	0.269058	-2.90207	0.00370707	0.0327157	CG18404	FBgn0039761
1095	343.241	-1.7249	0.174491	-9.88528	4.82218e-23	5.82098e-20	CG15534	FBgn0039769
1096	404.814	-1.24918	0.157403	-7.93616	2.08533e-15	7.19216e-13	CDase	FBgn0039774
1097	7484.52	-0.672361	0.132774	-5.06395	4.10664e-07	2.52598e-05	Jon99Fii	FBgn0039777
1098	327.19	-0.506329	0.158071	-3.20318	0.00135919	0.015814	CG15546	FBgn0039807
1099	82072.4	-0.426233	0.11266	-3.78337	0.000154719	0.00329828	ATPsynC	FBgn0039830
1100	1082.08	-0.3819	0.125352	-3.04662	0.00231427	0.0235997	CG1774	FBgn0039856
1101	8004.39	-0.547761	0.113284	-4.8353	1.32942e-06	6.79271e-05	ND-49	FBgn0039909
1102	438.585	-0.766635	0.142601	-5.3761	7.61171e-08	5.52679e-06	Gat	FBgn0039915
1103	27262.1	-0.803061	0.14637	-5.4865	4.09966e-08	3.16287e-06	yip7	FBgn0040060
1104	3133.26	-0.588909	0.134188	-4.38869	1.14033e-05	0.00042089	retinin	FBgn0040074
1105	365.728	-0.576727	0.168853	-3.41556	0.000636513	0.00937014	lectin-28C	FBgn0040099
1106	104.482	-0.974647	0.230277	-4.2325	2.31103e-05	0.000736556	lectin-24Db	FBgn0040102
1107	92.0448	-0.80162	0.257456	-3.11362	0.00184809	0.0200253	Ugt304A1	FBgn0040250
1108	339.672	-0.706929	0.182834	-3.8665	0.00011041	0.00256305	Ugt303A1	FBgn0040252
1109	1101.53	-0.738273	0.137604	-5.36519	8.0863e-08	5.82757e-06	Ugt37D1	FBgn0040260
1110	40.1421	-0.977019	0.329848	-2.96203	0.00305617	0.0285706	Ugt37C2	FBgn0040262
1111	435.341	-0.455569	0.154791	-2.94312	0.00324921	0.0299602	Myo28B1	FBgn0040299
1112	284.197	-1.11162	0.174575	-6.36757	1.92051e-10	2.44031e-08	CG3706	FBgn0040342
1113	504.39	-0.44793	0.148489	-3.01658	0.00255644	0.0251656	CG3690	FBgn0040350
1114	106.97	-0.650809	0.214253	-3.03757	0.00238494	0.0238914	CG11638	FBgn0040351
1115	979.053	-0.612021	0.157577	-3.88396	0.000102771	0.00242062	CG11378	FBgn0040364
1116	269	-0.612086	0.175532	-3.48704	0.000488402	0.0076691	Vha36-3	FBgn0040377
1117	1966.6	-0.453774	0.136107	-3.33396	0.000856195	0.0116107	CG14629	FBgn0040398
1118	1320.67	-0.658621	0.12295	-5.35683	8.46928e-08	6.01381e-06	CG8343	FBgn0040502
1119	225.493	-0.525718	0.180617	-2.91067	0.00360655	0.0320884	ACXD	FBgn0040507
1120	554.996	-0.449625	0.154011	-2.91943	0.00350669	0.0315542	CG8369	FBgn0040532
1121	35.6767	-1.177	0.383857	-3.06626	0.00216758	0.0225563	CG13643	FBgn0040601
1122	284.608	-0.905115	0.192304	-4.70668	2.51778e-06	0.00011803	CG3348	FBgn0040609
1123	438.875	-0.779821	0.158594	-4.91708	8.78437e-07	4.68678e-05	CG11458	FBgn0040637
1124	64.4164	-1.00239	0.30693	-3.26585	0.00109135	0.0136695	CG12483	FBgn0040688
1125	308.698	-0.659808	0.164369	-4.0142	5.96489e-05	0.00160008	ND-B8	FBgn0040705
1126	119.257	-0.783001	0.257699	-3.03843	0.00237813	0.0238914	CG15126	FBgn0040729
1127	369.298	-0.848809	0.161815	-5.24556	1.55809e-07	1.05961e-05	CG12158	FBgn0040775
1128	8085.12	-0.492948	0.127984	-3.85164	0.000117327	0.0026849	CG7630	FBgn0040793
1129	3825.51	-0.58737	0.134451	-4.36866	1.25012e-05	0.000448334	CG13315	FBgn0040827
1130	484.514	-0.483506	0.158139	-3.05747	0.00223212	0.0230139	CG8012	FBgn0040832
1131	403.274	-0.625181	0.14637	-4.27123	1.94395e-05	0.000645109	CG11368	FBgn0040923
1132	1103.83	-0.555621	0.156341	-3.55389	0.000379571	0.00636375	CG9034	FBgn0040931
1133	812.969	-1.11111	0.405295	-2.74148	0.00611632	0.0468772	Peritrophin-15a	FBgn0040959
1134	164.012	-0.577728	0.192391	-3.00289	0.00267431	0.0260603	CG16978	FBgn0040972
1135	249.633	-0.5174	0.166759	-3.10268	0.00191777	0.0205233	Tep3	FBgn0041181
1136	558.606	-0.924436	0.161703	-5.71686	1.0851e-08	9.97983e-07	Hexo2	FBgn0041629
1137	68.4844	-1.03911	0.261915	-3.96735	7.26753e-05	0.00185668	CG18744	FBgn0042101
1138	140.644	-0.935947	0.210433	-4.44772	8.67846e-06	0.000328658	CG18747	FBgn0042104
1139	13380.3	-0.829205	0.126203	-6.57043	5.01714e-11	7.02182e-09	Nplp3	FBgn0042201
1140	2750.27	-0.984603	0.116257	-8.4692	2.47076e-17	1.2558e-14	FASN2	FBgn0042627
1141	1327.86	-0.50549	0.125679	-4.02208	5.76863e-05	0.00156482	cbt	FBgn0043364
1142	797.515	-1.27365	0.136501	-9.33069	1.0518e-20	8.46436e-18	lambdaTry	FBgn0043470
1143	811.183	-0.897654	0.12877	-6.97099	3.14717e-12	6.07845e-10	kappaTry	FBgn0043471
1144	4739.85	-0.425141	0.114919	-3.69947	0.000216047	0.00415611	vir-1	FBgn0043841
1145	331.254	-0.538165	0.174862	-3.07765	0.00208641	0.0219005	Ilp6	FBgn0044047
1146	509.504	-0.420433	0.145352	-2.89251	0.00382179	0.0333698	bwa	FBgn0045064
1147	87.4148	-0.701618	0.234555	-2.99128	0.00277811	0.0266682	ham	FBgn0045852
1148	1378.94	-0.558422	0.128546	-4.34414	1.39824e-05	0.000484089	CG10650	FBgn0046302
1149	44.2144	-1.21594	0.336568	-3.61275	0.000302964	0.00535847	Obp83g	FBgn0046875
1150	2247.79	-0.446078	0.134944	-3.30565	0.000947574	0.01245	ND-13B	FBgn0047038
1151	4117.44	-0.831406	0.111997	-7.42347	1.14089e-13	3.06043e-11	CG30008	FBgn0050008
1152	759.388	-0.405834	0.135649	-2.99179	0.00277349	0.0266624	CG30015	FBgn0050015
1153	3056.73	-0.717401	0.157269	-4.56161	5.07626e-06	0.000211299	Cpr49Ab	FBgn0050042
1154	58.0026	-0.880917	0.275357	-3.19918	0.00137819	0.0159774	CG30049	FBgn0050049
1155	914.035	-0.458046	0.148136	-3.09207	0.00198769	0.0210936	CG30197	FBgn0050197
1156	134.438	-0.695326	0.194284	-3.57891	0.000345027	0.00588963	CG30339	FBgn0050339
1157	318.896	-0.419052	0.152708	-2.74414	0.00606704	0.0466656	CG30345	FBgn0050345
1158	120.921	-0.629751	0.212346	-2.96568	0.00302016	0.0283989	CG30495	FBgn0050495
1159	1794.5	-0.652673	0.132903	-4.9109	9.06575e-07	4.78404e-05	mesh	FBgn0051004
1160	341.477	-0.579765	0.154326	-3.75675	0.000172135	0.00354149	CG31103	FBgn0051103
1161	227.537	-1.15111	0.201515	-5.71229	1.11469e-08	1.01552e-06	Gba1a	FBgn0051148
1162	94.4305	-0.860134	0.23139	-3.71725	0.000201404	0.00393717	CG31157	FBgn0051157
1163	7794.73	-0.730878	0.126633	-5.77161	7.85176e-09	7.3616e-07	CG31198	FBgn0051198
1164	416.426	-0.531663	0.142127	-3.74077	0.000183461	0.003691	modSP	FBgn0051217
1165	4070.63	-0.890311	0.128766	-6.91419	4.70535e-12	8.57351e-10	CG31233	FBgn0051233
1166	318.888	-0.594019	0.152276	-3.90094	9.58182e-05	0.0022791	CG31265	FBgn0051265
1167	580.504	-0.440242	0.148541	-2.96378	0.00303885	0.028488	CG31300	FBgn0051300
1168	1163.43	-0.45992	0.141543	-3.24934	0.00115674	0.0141939	CG31313	FBgn0051313
1169	147.884	-0.561909	0.200882	-2.7972	0.00515469	0.0413445	CG31321	FBgn0051321
1170	4706.77	-0.850073	0.136795	-6.21422	5.15814e-10	6.14965e-08	CG31343	FBgn0051343
1171	1282.46	-0.498009	0.127219	-3.91457	9.05668e-05	0.00219036	sals	FBgn0051374
1172	216.309	-0.701076	0.171605	-4.08541	4.39998e-05	0.00124606	CG31445	FBgn0051445
1173	30.1944	-1.83004	0.403043	-4.54055	5.61067e-06	0.000227559	CG31454	FBgn0051454
1174	141.843	-1.89028	0.221533	-8.53273	1.42936e-17	7.6685e-15	CG31463	FBgn0051463
1175	2357.98	-0.35162	0.127327	-2.76156	0.00575268	0.0447652	CG31522	FBgn0051522
1176	7092.38	-0.574205	0.107167	-5.35802	8.41378e-08	6.01381e-06	CG31523	FBgn0051523
1177	73.8054	-1.00536	0.266028	-3.77914	0.000157368	0.00334	sens-2	FBgn0051632
1178	101.388	-0.813375	0.248294	-3.27586	0.00105342	0.0133327	CG31636	FBgn0051636
1179	176.355	-0.718183	0.194687	-3.68891	0.000225217	0.00428134	CG31706	FBgn0051706
1180	67.7018	-0.936264	0.282358	-3.31588	0.000913564	0.0121185	mthl15	FBgn0051720
1181	780.121	-0.585453	0.155876	-3.75589	0.000172729	0.00354149	Cda5	FBgn0051973
1182	667.427	-0.493688	0.140335	-3.51793	0.000434919	0.00697677	IRSp53	FBgn0052082
1183	625.592	-0.641688	0.13569	-4.72906	2.25567e-06	0.000106779	CG32091	FBgn0052091
1184	65.0132	-0.814674	0.270795	-3.00845	0.00262584	0.0257439	Csas	FBgn0052220
1185	531.424	-0.615716	0.174428	-3.52992	0.000415689	0.00676993	Drsl4	FBgn0052282
1186	426.081	-1.11111	0.16419	-6.7672	1.31295e-11	2.1132e-09	CG32407	FBgn0052407
1187	49.0881	-2.82844	0.390701	-7.2394	4.50677e-13	1.11595e-10	mthl8	FBgn0052475
1188	150.027	-0.668393	0.209064	-3.19707	0.00138831	0.0160562	mthl14	FBgn0052476
1189	98.5262	-1.19693	0.234499	-5.10418	3.32236e-07	2.11079e-05	Cda4	FBgn0052499
1190	87.6715	-1.23745	0.238646	-5.18529	2.15684e-07	1.41691e-05	tbc	FBgn0052506
1191	226.255	-2.24643	0.186987	-12.0138	3.00532e-33	9.67412e-30	CG32523	FBgn0052523
1192	346.206	-0.462241	0.162423	-2.84591	0.00442854	0.0374159	CG32533	FBgn0052533
1193	735.357	-0.86395	0.144638	-5.9732	2.32637e-09	2.38998e-07	CG32633	FBgn0052633
1194	363.298	-0.620434	0.157312	-3.94398	8.01394e-05	0.0019946	CG32669	FBgn0052669
1195	185.695	-1.64934	0.198209	-8.3212	8.70753e-17	3.83454e-14	CG32750	FBgn0052750
1196	752.593	-0.478723	0.130071	-3.68046	0.000232813	0.00438261	CG33080	FBgn0053080
1197	1350.14	-0.514493	0.133919	-3.84182	0.000122124	0.00276195	NLaz	FBgn0053126
1198	743.511	-0.671018	0.152936	-4.38757	1.14626e-05	0.00042089	CG33127	FBgn0053127
1199	70.0364	-1.01713	0.269682	-3.77159	0.000162211	0.00339737	CG33296	FBgn0053296
1200	510.208	-0.501128	0.153762	-3.25912	0.00111758	0.0138883	CG33301	FBgn0053301
1201	324.242	-1.63909	0.177312	-9.2441	2.37218e-20	1.76216e-17	CG33306	FBgn0053306
1202	449.513	-0.646427	0.147944	-4.36939	1.24594e-05	0.000448334	CG33514	FBgn0053514
1203	6346.86	-0.3687	0.114431	-3.22204	0.00127282	0.0150448	Unc-89	FBgn0053519
1204	50.8167	-1.17157	0.313472	-3.73739	0.000185941	0.00371063	CG33965	FBgn0053965
1205	195.273	-1.11587	0.181148	-6.16	7.27461e-10	8.46396e-08	CG33966	FBgn0053966
1206	855.695	-0.568584	0.13696	-4.15148	3.30339e-05	0.000996901	GstE9	FBgn0063491
1207	279.877	-1.23496	0.196809	-6.27491	3.49845e-10	4.33134e-08	GstE3	FBgn0063497
1208	125.69	-0.601528	0.211608	-2.84265	0.004474	0.0376906	Arpc3B	FBgn0065032
1209	1731.19	-0.547617	0.119466	-4.58385	4.56481e-06	0.000194196	LpR1	FBgn0066101
1210	6029.27	-0.424084	0.131534	-3.22413	0.00126357	0.0149723	Neb-cGP	FBgn0083167
1211	2016.85	-0.432352	0.139062	-3.10905	0.00187689	0.0202063	COX7AL2	FBgn0085201
1212	219.343	-0.796841	0.208314	-3.82519	0.000130672	0.00291431	CG34176	FBgn0085205
1213	1357.1	-0.453412	0.162952	-2.78249	0.0053944	0.0424183	CG34212	FBgn0085241
1214	303.82	-0.554247	0.174054	-3.18434	0.00145086	0.0165615	CG34232	FBgn0085261
1215	61.9111	-0.747772	0.268227	-2.78784	0.00530612	0.0419792	CG34301	FBgn0085330
1216	428.767	-0.49482	0.142193	-3.47993	0.000501553	0.00782471	CG34325	FBgn0085354
1217	1975.17	-0.629828	0.158548	-3.97248	7.11272e-05	0.00183657	Diedel3	FBgn0085358
1218	1692.48	-0.824442	0.160089	-5.14989	2.60637e-07	1.68924e-05	CG34330	FBgn0085359
1219	725.192	-0.373066	0.136987	-2.72337	0.0064619	0.0486759	Shrm	FBgn0085408
1220	47.2754	-1.22688	0.327714	-3.74376	0.000181289	0.00367025	CG34386	FBgn0085415
1221	135.18	-0.62281	0.201281	-3.09424	0.00197319	0.0210089	nub	FBgn0085424
1222	3429.89	-0.421441	0.119093	-3.53875	0.000402034	0.00663032	CG34417	FBgn0085446
1223	69.9853	-0.759585	0.269268	-2.82093	0.00478847	0.0392216	CG34446	FBgn0085475
1224	10633.2	-0.544599	0.109051	-4.99399	5.91447e-07	3.39894e-05	Ubi-p5E	FBgn0086558
1225	606.218	-0.6898	0.146691	-4.70239	2.57135e-06	0.000119382	vvl	FBgn0086680
1226	381.243	-0.606534	0.16855	-3.59854	0.000320007	0.00555812	nAChRalpha7	FBgn0086778
1227	702.572	-0.364163	0.134035	-2.71692	0.00658925	0.0493274	vari	FBgn0250785
1228	3689.49	-0.371383	0.114622	-3.24005	0.00119507	0.0145167	beta-Spec	FBgn0250788
1229	14571.7	-0.634609	0.131406	-4.82938	1.36961e-06	6.92478e-05	UQCR-C2	FBgn0250814
1230	32138.8	-0.835754	0.281217	-2.97192	0.00295945	0.0279915	Jon65Aiv	FBgn0250815
1231	6556.63	-0.433394	0.133565	-3.24483	0.00117523	0.014366	roh	FBgn0250838
1232	743.156	-0.680301	0.141891	-4.79455	1.63042e-06	8.11597e-05	pot	FBgn0250871
1233	1684.01	-0.699779	0.124251	-5.63195	1.78178e-08	1.53631e-06	CG42249	FBgn0259101
1234	27	-1.83747	0.497468	-3.69365	0.000221055	0.00422719	CG42255	FBgn0259140
1235	127.885	-0.584227	0.21245	-2.74996	0.00596034	0.0461094	OtopLc	FBgn0259150
1236	904.704	-0.557793	0.135308	-4.12239	3.74961e-05	0.00110396	ome	FBgn0259175
1237	8026.48	-0.525709	0.121813	-4.31571	1.59092e-05	0.00054097	Mlp60A	FBgn0259209
1238	282.202	-0.48338	0.169069	-2.85907	0.0042489	0.0362687	grh	FBgn0259211
1239	160.281	-0.585098	0.200174	-2.92295	0.00346732	0.0312642	CG42329	FBgn0259229
1240	247.899	-0.778596	0.171277	-4.54584	5.47179e-06	0.000223096	NimC1	FBgn0259896
1241	5395.87	-0.708287	0.13248	-5.34639	8.97259e-08	6.27886e-06	CG17571	FBgn0259998
1242	205.275	-0.476706	0.168777	-2.82448	0.00473581	0.0389554	Snmp1	FBgn0260004
1243	585.662	-0.376381	0.134886	-2.79037	0.00526483	0.0418457	wtrw	FBgn0260005
1244	281.987	-0.440648	0.15279	-2.88401	0.00392642	0.0341291	CG42514	FBgn0260388
1245	699.693	-0.687213	0.137161	-5.01027	5.4354e-07	3.14309e-05	serp	FBgn0260653
1246	614.805	-0.446862	0.143564	-3.11263	0.00185431	0.0200253	dnr1	FBgn0260866
1247	5112.2	-0.353794	0.120353	-2.93963	0.00328609	0.0301224	Xrp1	FBgn0261113
1248	828.481	-0.466119	0.159297	-2.92611	0.00343232	0.0310725	verm	FBgn0261341
1249	9943.7	-0.44232	0.11625	-3.80492	0.000141852	0.00309166	SdhA	FBgn0261439
1250	4778.39	-0.39893	0.124449	-3.20556	0.00134801	0.0157305	Lmpt	FBgn0261565
1251	209.952	-1.45557	0.212019	-6.86527	6.63674e-12	1.16831e-09	Npc1b	FBgn0261675
1252	2196.67	-0.351604	0.116189	-3.02614	0.00247695	0.024609	kcc	FBgn0261794
1253	198.544	-0.908052	0.187868	-4.83346	1.34179e-06	6.81982e-05	vnd	FBgn0261930
1254	31080.6	-0.505775	0.115734	-4.37013	1.24171e-05	0.000448334	kdn	FBgn0261955
1255	628.077	-0.381656	0.140438	-2.71761	0.00657554	0.049263	CG42808	FBgn0261990
1256	511.589	-0.467658	0.158467	-2.95114	0.00316604	0.0293985	Ca-Ma2d	FBgn0261999
1257	310.818	-0.669569	0.202854	-3.30074	0.000964308	0.0125672	MtnE	FBgn0262146
1258	814.734	-0.363439	0.134065	-2.71092	0.0067096	0.0498804	bru2	FBgn0262475
1259	3827.99	-0.426307	0.116017	-3.67452	0.000238295	0.00445131	CG43074	FBgn0262484
1260	18495.8	-0.479936	0.121001	-3.96639	7.29698e-05	0.00185929	Mdh2	FBgn0262559
1261	133.982	-0.781915	0.221127	-3.53604	0.000406174	0.0066492	CG43112	FBgn0262572
1262	332.057	-1.04998	0.175332	-5.98853	2.11748e-09	2.19876e-07	SmydA-3	FBgn0262599
1263	3719.53	-0.550906	0.134037	-4.1101	3.95492e-05	0.00115286	CG43134	FBgn0262608
1264	26.5126	-3.42165	0.559922	-6.11094	9.90462e-10	1.1122e-07	Klp54D	FBgn0263076
1265	646.898	-0.940623	0.328942	-2.85954	0.00424259	0.0362687	CG43349	FBgn0263081
1266	7189.03	-0.343707	0.103743	-3.31305	0.00092286	0.0122083	Acsl	FBgn0263120
1267	108.633	-0.869884	0.247177	-3.51928	0.000432726	0.00696473	CG43630	FBgn0263621
1268	4983.68	-0.4634	0.123957	-3.73839	0.000185205	0.00371063	COX8	FBgn0263911
1269	5048.97	-0.399728	0.12764	-3.1317	0.001738	0.0191378	Cyt-b5	FBgn0264294
1270	69101.4	-0.49343	0.117152	-4.21189	2.5324e-05	0.000791438	Mhc	FBgn0264695
1271	1321.4	-0.589028	0.14376	-4.0973	4.17998e-05	0.00120402	CG44008	FBgn0264750
1272	617.314	-0.392637	0.144061	-2.72549	0.00642055	0.0486648	CG44014	FBgn0264776
1273	1855.75	-0.603371	0.119062	-5.06769	4.02669e-07	2.49268e-05	Nrg	FBgn0264975
1274	14444.2	-0.916533	0.136338	-6.72252	1.78612e-11	2.78202e-09	Strn-Mlck	FBgn0265045
1275	231.469	-0.590747	0.172515	-3.42432	0.000616346	0.00912345	St3	FBgn0265052
1276	919.269	-0.471082	0.140767	-3.34653	0.000818296	0.0112408	CG44242	FBgn0265177
1277	1205.82	-0.518359	0.141398	-3.66596	0.000246417	0.00455	CG44250	FBgn0265185
1278	167.344	-0.584679	0.188449	-3.10258	0.00191841	0.0205233	CG44251	FBgn0265186
1279	803.537	-0.490414	0.148662	-3.29886	0.000970784	0.0126346	CG44325	FBgn0265413
1280	13313.8	-0.396027	0.120181	-3.29525	0.00098333	0.0127635	Zasp52	FBgn0265991
1281	3816.83	-0.464772	0.131765	-3.52727	0.000419874	0.00680323	Fhos	FBgn0266084
1282	626.88	-0.507073	0.140186	-3.61715	0.000297862	0.00530711	ringer	FBgn0266417
1283	5665.72	-0.398734	0.11984	-3.32723	0.00087715	0.011716	ND-30	FBgn0266582
1284	42.2077	-0.965993	0.34163	-2.8276	0.00468982	0.0387422	Tmc	FBgn0267796
1285	1960.45	-0.556221	0.124802	-4.45684	8.31768e-06	0.000320015	Fatp1	FBgn0267828
1286	780.943	-0.395341	0.121964	-3.24145	0.00118924	0.0144823	PheRS-m	FBgn0275436
1287	121.835	-0.892225	0.26954	-3.31018	0.000932357	0.0123002	PPO1	FBgn0283437
1288	19109.8	-0.468636	0.131274	-3.56989	0.000357125	0.00607176	wupA	FBgn0283471
1289	9896.58	-0.575976	0.117749	-4.89156	1.00041e-06	5.25052e-05	muc	FBgn0283658
1290	16904.7	-0.550199	0.11822	-4.65403	3.25508e-06	0.000144859	Cyt-c-p	FBgn0284248
1291	1075	-0.374833	0.12921	-2.90097	0.00372011	0.0327485	CG46339	FBgn0285963
1292	7452.16	-0.361753	0.116601	-3.10248	0.00191908	0.0205233	Fum1	FBgn0286222
1293	753.677	-0.645776	0.132209	-4.8845	1.0369e-06	5.41263e-05	scb	FBgn0286785
1294	3778.21	-0.858949	0.155303	-5.53078	3.18811e-08	2.54443e-06	FASN3	FBgn0287184
1295	915.308	-0.483381	0.129218	-3.74082	0.000183422	0.003691	Gfat1	FBgn0287209
1296	1623.16	-0.562313	0.126297	-4.45231	8.49507e-06	0.000324257	slf	FBgn0287234
1297	1990.9	-0.452761	0.138095	-3.27862	0.00104316	0.01329	speck	FBgn0287831
1298	2701.64	-0.598869	0.109946	-5.44696	5.12388e-08	3.89617e-06	CG3164	FBgn0288229
1299	283.601	-1.08431	0.170066	-6.3758	1.82007e-10	2.34353e-08	Cyp6a21	FBgn0288232

## Sheet: MistranslationxSex Interaction
	baseMean	log2FoldChange	lfcSE	stat	pvalue	padj	Genes	GeneID
1	1549	0.493289	0.137093	3.59822	0.000320408	0.0248988	Gart	FBgn0000053
2	666.496	0.517983	0.152903	3.38766	0.000704927	0.039214	aop	FBgn0000097
3	4388.03	1.14207	0.179005	6.38009	1.76988e-10	2.00193e-07	Col4a1	FBgn0000299
4	1070.45	0.658192	0.152179	4.32511	1.52456e-05	0.0034489	chif	FBgn0000307
5	664.185	0.641648	0.144679	4.43498	9.20812e-06	0.00227461	fog	FBgn0000719
6	3210.39	0.483002	0.13402	3.60396	0.0003134	0.0245416	for	FBgn0000721
7	641.79	0.686763	0.171288	4.00941	6.08712e-05	0.00909703	H	FBgn0001169
8	337.788	0.896725	0.185539	4.83308	1.34433e-06	0.000588755	Hsp23	FBgn0001224
9	1928.73	0.438493	0.134399	3.26261	0.0011039	0.047617	l(2)gl	FBgn0002121
10	2107.68	0.477237	0.128474	3.71467	0.000203469	0.0178561	hyd	FBgn0002431
11	1228.43	0.734991	0.206283	3.56302	0.000366611	0.0272416	LanA	FBgn0002526
12	1737.4	0.533194	0.144927	3.67906	0.000234092	0.0198588	mor	FBgn0002783
13	1882.48	0.416538	0.111933	3.72132	0.000198187	0.0177415	pum	FBgn0003165
14	1493.34	1.16213	0.175967	6.60425	3.99529e-11	5.08401e-08	Polr2A	FBgn0003277
15	889.416	0.399955	0.122099	3.27567	0.00105413	0.0468725	shg	FBgn0003391
16	418.699	0.725576	0.214669	3.37997	0.000724928	0.0396762	tor	FBgn0003733
17	2156.42	0.499092	0.13414	3.72069	0.000198677	0.0177415	Fur2	FBgn0004598
18	839.686	0.526839	0.162573	3.24064	0.00119263	0.0493483	msl-1	FBgn0005617
19	1528.44	0.56613	0.123635	4.57906	4.67074e-06	0.00144085	GluProRS	FBgn0005674
20	6667.2	0.394202	0.119672	3.29403	0.000987618	0.045493	NAT1	FBgn0010488
21	895.333	0.492059	0.149661	3.28782	0.00100965	0.0462984	simj	FBgn0010762
22	1551.32	0.501844	0.148222	3.38576	0.000709806	0.0392708	Gug	FBgn0010825
23	1613.93	0.392462	0.119689	3.27902	0.00104169	0.0467297	E2f1	FBgn0011766
24	1804.53	0.532901	0.141321	3.77085	0.000162695	0.0162376	Mtor	FBgn0013756
25	371.439	1.90578	0.575236	3.31303	0.000922905	0.0444944	Dhc98D	FBgn0013813
26	749.641	0.491981	0.139937	3.51574	0.000438533	0.0297618	Ptp69D	FBgn0014007
27	1306.23	0.50102	0.133584	3.75059	0.000176416	0.0172684	Uggt	FBgn0014075
28	1047.31	2.70725	0.797061	3.39654	0.000682438	0.039214	Cp7Fb	FBgn0014465
29	755.374	0.792066	0.212011	3.73596	0.000186997	0.0176262	glu	FBgn0015391
30	1218.67	0.440638	0.135174	3.25979	0.00111494	0.047617	Rme-8	FBgn0015477
31	1785.88	0.482951	0.123909	3.89762	9.71442e-05	0.0120019	crq	FBgn0015924
32	462.71	0.779857	0.231993	3.36155	0.00077505	0.0408809	phr6-4	FBgn0016054
33	3035.88	1.20973	0.179861	6.72591	1.74496e-11	2.53767e-08	vkg	FBgn0016075
34	516.485	0.714333	0.184184	3.87836	0.000105164	0.0123054	Cdk4	FBgn0016131
35	523.416	0.480205	0.141086	3.40363	0.000664966	0.0390503	Gcn2	FBgn0019990
36	3866.31	0.477372	0.121794	3.91949	8.87359e-05	0.0119843	lig	FBgn0020279
37	2309.08	0.535107	0.133503	4.00821	6.11819e-05	0.00909703	TppII	FBgn0020370
38	868.429	0.532374	0.160988	3.30692	0.000943292	0.0446638	sdk	FBgn0021764
39	1626.37	0.574631	0.155476	3.69594	0.000219074	0.0190613	Cse1	FBgn0022213
40	9076.33	0.572015	0.171607	3.33328	0.000858299	0.04221	Df31	FBgn0022893
41	443.819	0.62845	0.188177	3.33968	0.000838758	0.041738	vimar	FBgn0022960
42	6044.04	0.487765	0.125234	3.89483	9.82672e-05	0.0120019	Uba1	FBgn0023143
43	1499.07	0.476431	0.145042	3.28479	0.0010206	0.0465822	CG2924	FBgn0023528
44	307.574	1.40051	0.42332	3.30839	0.000938351	0.0446638	Alms1b	FBgn0025387
45	1297.77	0.459691	0.135161	3.40107	0.000671228	0.0390503	CG4199	FBgn0025628
46	2349.43	0.516491	0.137197	3.76459	0.000166821	0.0164877	PlexA	FBgn0025741
47	873.363	0.605101	0.165568	3.65471	0.000257476	0.0209689	Top3beta	FBgn0026015
48	366.989	0.691891	0.196125	3.52782	0.000419002	0.0296211	cav	FBgn0026257
49	518.833	0.634766	0.174337	3.64102	0.00027156	0.0217675	Rgl	FBgn0026376
50	248.351	0.670434	0.202961	3.30326	0.000955672	0.044758	Grip163	FBgn0026432
51	1366.29	0.629181	0.152246	4.13266	3.58593e-05	0.00651871	Pisd	FBgn0026576
52	354.495	0.615367	0.179103	3.43583	0.000590748	0.0366696	LeuRS-m	FBgn0027085
53	1346.58	0.456104	0.140917	3.23668	0.00120928	0.0494395	GlyRS	FBgn0027088
54	168.277	2.02636	0.341417	5.93515	2.93573e-09	2.49048e-06	Kmn1	FBgn0027259
55	1389.88	0.446837	0.125773	3.55273	0.000381261	0.0277085	orion	FBgn0027280
56	5924.94	0.417851	0.128064	3.26283	0.00110307	0.047617	PCB	FBgn0027580
57	5968.75	0.379046	0.109562	3.45964	0.000540902	0.0346314	Dp1	FBgn0027835
58	3533.74	0.420844	0.129956	3.23836	0.0012022	0.0493483	Akap200	FBgn0027932
59	503.353	2.1832	0.560021	3.89843	9.68196e-05	0.0120019	TotA	FBgn0028396
60	3506.26	0.661291	0.138115	4.78797	1.68477e-06	0.000659651	Mtpalpha	FBgn0028479
61	3532.03	0.448242	0.135783	3.30116	0.000962869	0.044758	Rpn2	FBgn0028692
62	3163.69	0.60345	0.143135	4.21594	2.48735e-05	0.00486947	ced-6	FBgn0029092
63	190.983	0.719054	0.211422	3.40104	0.000671296	0.0390503	NtR	FBgn0029147
64	640.257	0.572904	0.1717	3.33665	0.000847946	0.0419034	Hml	FBgn0029167
65	779.348	0.703434	0.18312	3.84139	0.000122339	0.0135371	Aos1	FBgn0029512
66	457.632	1.0016	0.199153	5.02932	4.92233e-07	0.00022777	Nf-YC	FBgn0029905
67	810.25	0.578087	0.162796	3.55099	0.000383781	0.0277085	slpr	FBgn0030018
68	762.801	0.543726	0.166836	3.25903	0.00111792	0.047617	CG10555	FBgn0030034
69	380.187	0.674108	0.202563	3.3279	0.000875039	0.0426215	Cfp1	FBgn0030121
70	788.683	0.525956	0.155737	3.37721	0.000732255	0.0398628	Nadsyn	FBgn0030512
71	5935.45	0.685121	0.171008	4.00637	6.16596e-05	0.00909703	Lsd-2	FBgn0030608
72	408.627	0.601373	0.184864	3.25306	0.00114171	0.04803	Polr3A	FBgn0030687
73	482.079	0.690745	0.203685	3.39124	0.000695764	0.039214	CG8924	FBgn0030710
74	1788.31	0.440495	0.128271	3.43409	0.000594554	0.0366822	CG9917	FBgn0030740
75	1692.5	0.660966	0.189299	3.49165	0.000480047	0.0317343	CG4991	FBgn0030817
76	1175.14	0.495365	0.129164	3.83517	0.000125476	0.0137349	Rab35	FBgn0031090
77	232.459	2.87071	0.33875	8.47444	2.36209e-17	7.66096e-14	CG1503	FBgn0031157
78	784.831	0.499769	0.131226	3.80847	0.00013983	0.0149839	Sf3b1	FBgn0031266
79	1619.51	0.517128	0.132945	3.88979	0.000100332	0.0120019	CG31689	FBgn0031449
80	770.407	0.536091	0.15939	3.3634	0.000769893	0.0408204	Ncoa6	FBgn0031698
81	1367.49	0.667086	0.187718	3.55365	0.000379922	0.0277085	CG9135	FBgn0031769
82	2643.23	0.525998	0.145389	3.61787	0.000297041	0.0234409	CG7627	FBgn0032026
83	1486.91	0.500403	0.142668	3.50747	0.000452396	0.0304993	CG10680	FBgn0032836
84	1379.68	0.447011	0.125967	3.54862	0.000387256	0.0277624	CG1371	FBgn0033482
85	1969.52	0.533715	0.133402	4.00079	6.31309e-05	0.00918104	Prp8	FBgn0033688
86	640.095	0.574664	0.151298	3.79822	0.00014574	0.0153817	CG8858	FBgn0033698
87	243.282	0.7319	0.226008	3.23838	0.00120211	0.0493483	nopo	FBgn0034314
88	3441.9	0.451714	0.107088	4.21814	2.4632e-05	0.00486947	CG7461	FBgn0034432
89	1636.86	0.64605	0.164914	3.9175	8.94703e-05	0.0119843	CG9485	FBgn0034618
90	776.229	0.589821	0.160826	3.66744	0.000244991	0.0203352	CG5026	FBgn0035945
91	5261.37	0.432389	0.104865	4.1233	3.73489e-05	0.00667039	path	FBgn0036007
92	605.807	0.556684	0.161498	3.447	0.000566844	0.0360654	wls	FBgn0036141
93	900.8	0.461247	0.139619	3.30361	0.0009545	0.044758	Plod	FBgn0036147
94	1260.44	0.424857	0.129704	3.27559	0.0010544	0.0468725	Tsp74F	FBgn0036769
95	1508.7	0.532566	0.133562	3.9874	6.68012e-05	0.00957798	CG3819	FBgn0036833
96	568.888	0.46999	0.144403	3.25472	0.00113504	0.04803	Ugt316A1	FBgn0036842
97	1109.5	0.573091	0.170925	3.35288	0.00079975	0.0413272	Pcif1	FBgn0037021
98	1127.47	0.554107	0.158228	3.50195	0.000461873	0.0309333	Atg17	FBgn0037363
99	162.537	0.867056	0.258845	3.34971	0.000808948	0.0413771	CG11459	FBgn0037396
100	255.628	1.42586	0.30751	4.6368	3.53839e-06	0.00116196	Rpt3R	FBgn0037742
101	1028.28	0.468068	0.13804	3.39082	0.000696835	0.039214	CG5044	FBgn0038326
102	2064.58	0.598364	0.145453	4.1138	3.89197e-05	0.00683108	Cftr	FBgn0039207
103	203.627	0.786664	0.225572	3.48742	0.000487709	0.0318261	Mink	FBgn0039250
104	778.337	0.639595	0.143892	4.44496	8.79091e-06	0.00227461	CROT	FBgn0039543
105	106.843	2.77593	0.475413	5.83898	5.25201e-09	4.11273e-06	TotC	FBgn0044812
106	837.01	0.531551	0.154286	3.44524	0.000570549	0.0360757	Liprin-alpha	FBgn0046704
107	661.434	0.834055	0.25219	3.30725	0.000942171	0.0446638	Rif1	FBgn0050085
108	99.217	2.05804	0.44113	4.66539	3.08028e-06	0.00104524	MFS1	FBgn0050272
109	884.102	0.615613	0.144343	4.26493	1.99962e-05	0.00424086	CG32512	FBgn0052512
110	422.187	3.47389	0.411298	8.44617	3.0102e-17	7.66096e-14	CG32572	FBgn0052572
111	1660.21	0.418728	0.121765	3.43882	0.000584255	0.0365837	Sec16	FBgn0052654
112	269.547	1.02721	0.2556	4.01883	5.84874e-05	0.00909703	Cubn	FBgn0052702
113	342.789	3.46484	0.648219	5.34517	9.03315e-08	5.55402e-05	CG32713	FBgn0052713
114	989.745	0.472693	0.121574	3.8881	0.000101034	0.0120019	CG32767	FBgn0052767
115	711.785	0.504274	0.150699	3.34623	0.000819197	0.0413771	LRP1	FBgn0053087
116	1515.43	0.437862	0.130877	3.3456	0.000821039	0.0413771	Nup153	FBgn0061200
117	17625.3	0.574006	0.154397	3.71773	0.000201022	0.0177948	apolpp	FBgn0087002
118	1584.27	0.55592	0.154806	3.59106	0.000329332	0.0250373	e(y)3	FBgn0087008
119	7559.34	0.56708	0.174612	3.24766	0.00116358	0.0487459	26-29-p	FBgn0250848
120	494.201	0.996347	0.271519	3.66953	0.000242993	0.0203352	PolA1	FBgn0259113
121	5399	1.29728	0.148005	8.76512	1.86581e-18	9.49695e-15	Jabba	FBgn0259682
122	910.684	0.49578	0.150988	3.28358	0.00102499	0.0465822	Nost	FBgn0259734
123	248.86	0.752737	0.202099	3.72459	0.000195635	0.0177415	NimC1	FBgn0259896
124	428.575	1.20954	0.179797	6.72727	1.72872e-11	2.53767e-08	Su(var)3-3	FBgn0260397
125	2370.09	0.639544	0.157659	4.0565	4.98133e-05	0.00823895	nocte	FBgn0261710
126	1755.42	0.494495	0.110366	4.48049	7.44714e-06	0.00204897	Dhc64C	FBgn0261797
127	1081.22	0.576067	0.163517	3.52298	0.000426725	0.0297618	LanB1	FBgn0261800
128	2486.4	0.513445	0.132787	3.86669	0.000110324	0.0126191	whd	FBgn0261862
129	1364.1	0.670841	0.165444	4.0548	5.01783e-05	0.00823895	uex	FBgn0262124
130	2708.79	0.506842	0.144089	3.51757	0.000435522	0.0297618	Mi-2	FBgn0262519
131	1192.66	0.499453	0.132001	3.78369	0.000154518	0.0158888	Polr2B	FBgn0262955
132	2868.38	0.590002	0.171606	3.43812	0.00058577	0.0365837	Unr	FBgn0263352
133	496.048	0.722525	0.202682	3.56483	0.000364096	0.0272416	PolD1	FBgn0263600
134	99.3412	1.58943	0.300761	5.2847	1.25913e-07	6.74629e-05	CG43689	FBgn0263772
135	2622.65	0.397497	0.121114	3.282	0.00103075	0.0466356	spoon	FBgn0263987
136	2468.53	0.515465	0.138206	3.72968	0.000191724	0.0177318	CkIIalpha	FBgn0264492
137	1740.37	0.377677	0.11588	3.2592	0.00111727	0.047617	AP-2alpha	FBgn0264855
138	447.089	0.768605	0.224354	3.42586	0.000612859	0.0373587	CG18258	FBgn0265267
139	1894.24	0.764703	0.215689	3.54539	0.00039203	0.0279082	yin	FBgn0265575
140	1631.1	0.792434	0.175269	4.52125	6.14763e-06	0.00173841	CG44774	FBgn0266000
141	699.223	0.726091	0.194283	3.73728	0.000186025	0.0176262	Mtp	FBgn0266369
142	3782.22	0.456804	0.117501	3.88768	0.000101208	0.0120019	kis	FBgn0266557
143	890.914	0.619987	0.160818	3.8552	0.000115635	0.0129358	LanB2	FBgn0267348
144	1060.92	1.07141	0.172757	6.2018	5.58197e-10	5.68245e-07	AsnS	FBgn0270926
145	1183.7	0.658075	0.16168	4.07024	4.69645e-05	0.00796831	Duox	FBgn0283531
146	9163.64	-0.524829	0.135716	-3.86711	0.000110131	0.0126191	Arr1	FBgn0000120
147	9136.46	-0.425713	0.0928446	-4.58522	4.53501e-06	0.00144085	Cat	FBgn0000261
148	419.17	-0.855848	0.177431	-4.82355	1.41027e-06	0.000588755	mex1	FBgn0004228
149	2501.75	-0.566113	0.166551	-3.39903	0.000676242	0.0391144	LysP	FBgn0004429
150	2658.85	-0.384445	0.0986271	-3.89796	9.70057e-05	0.0120019	Gbeta76C	FBgn0004623
151	114882	-0.682994	0.206223	-3.31191	0.000926602	0.0444944	Cyp4g1	FBgn0010019
152	3857.08	-0.83966	0.235258	-3.5691	0.000358212	0.0270118	Acbp2	FBgn0010387
153	2727.3	-0.517077	0.140188	-3.68846	0.000225618	0.0193007	ox	FBgn0011227
154	2344.57	-0.469503	0.140419	-3.34359	0.000827018	0.0414731	Obp19d	FBgn0011280
155	216.871	-0.742478	0.225339	-3.29494	0.000984424	0.045493	Obp28a	FBgn0011283
156	388.712	-1.40662	0.31721	-4.43437	9.23436e-06	0.00227461	iotaTry	FBgn0015001
157	282.099	-0.929036	0.224071	-4.14618	3.38074e-05	0.00625744	Cyp4e1	FBgn0015034
158	407.469	-1.29289	0.242904	-5.32265	1.02264e-07	5.7836e-05	Lectin-galC1	FBgn0016675
159	3843.07	-0.46846	0.133122	-3.51902	0.00043315	0.0297618	ND-23	FBgn0017567
160	431.503	-0.856274	0.180655	-4.73984	2.13887e-06	0.000750818	FarO	FBgn0023550
161	2641.1	-0.835195	0.256104	-3.26116	0.00110958	0.047617	CG7916	FBgn0028534
162	4683.14	-0.800441	0.238984	-3.34935	0.000810027	0.0413771	CG8997	FBgn0028920
163	736.948	-0.498742	0.143542	-3.47455	0.000511716	0.0329701	CG12239	FBgn0029810
164	143.831	-1.02984	0.256233	-4.01916	5.84068e-05	0.00909703	CG6041	FBgn0029826
165	1399.47	-0.628838	0.103697	-6.06419	1.3262e-09	1.22734e-06	CG4666	FBgn0029838
166	568.601	-2.21198	0.388048	-5.70026	1.19624e-08	8.69838e-06	APC7	FBgn0029879
167	137.445	-4.23567	1.06393	-3.98114	6.85842e-05	0.00969704	CG15368	FBgn0030104
168	450.453	-0.568769	0.175891	-3.23364	0.00122223	0.0495842	CG9686	FBgn0030158
169	459.622	-6.48891	0.610638	-10.6264	2.24509e-26	2.2855e-22	Reepl1	FBgn0030313
170	268.074	-0.771881	0.221116	-3.49084	0.000481511	0.0317343	Sclp	FBgn0030357
171	402.695	-1.01474	0.243653	-4.1647	3.11767e-05	0.00587739	CG7860	FBgn0030653
172	982.977	-0.659337	0.176882	-3.72756	0.000193343	0.0177318	CG9673	FBgn0030775
173	127.541	-1.72482	0.380539	-4.53258	5.82681e-06	0.00169477	CG6106	FBgn0030914
174	255.962	-0.788308	0.182147	-4.32788	1.50554e-05	0.0034489	CG14615	FBgn0031184
175	7009.94	-0.31676	0.0936895	-3.38096	0.00072233	0.0396762	CG3662	FBgn0031285
176	321.09	-1.18881	0.222608	-5.34039	9.27489e-08	5.55402e-05	CG15358	FBgn0031373
177	9456.31	-0.503957	0.149424	-3.37267	0.000744435	0.039886	COX5B	FBgn0031830
178	2783.99	-0.381661	0.103416	-3.69056	0.000223763	0.0193007	CG5177	FBgn0031908
179	531.575	-0.978585	0.286046	-3.42107	0.000623751	0.0377964	CG9568	FBgn0032087
180	484.193	-0.82493	0.195005	-4.23031	2.33365e-05	0.00475132	CG16820	FBgn0032495
181	332.205	-0.638123	0.190202	-3.35497	0.000793729	0.0412253	CG15152	FBgn0032665
182	229.173	-0.856522	0.226164	-3.78718	0.000152368	0.0158276	Kua	FBgn0032850
183	1273.57	-0.458656	0.127707	-3.59147	0.000328814	0.0250373	Tsp42Ej	FBgn0033132
184	3532.78	-0.697026	0.179311	-3.88724	0.000101391	0.0120019	Obp44a	FBgn0033268
185	1363.06	-0.54135	0.162624	-3.32885	0.000872057	0.0426215	CG14757	FBgn0033274
186	189.472	-0.72066	0.211364	-3.40956	0.000650669	0.0389636	CG3955	FBgn0033793
187	933.008	-0.493897	0.130082	-3.79682	0.000146564	0.0153817	CG12963	FBgn0034031
188	631.953	-4.52796	1.24261	-3.64392	0.000268522	0.0216949	CG7755	FBgn0034105
189	248.283	-1.48656	0.397217	-3.74243	0.000182251	0.017503	CG15711	FBgn0034122
190	5993.93	-1.03002	0.24216	-4.25347	2.10481e-05	0.00437285	Obp56g	FBgn0034474
191	946.411	-1.0067	0.304853	-3.30224	0.000959161	0.044758	CG4377	FBgn0034664
192	2973.1	-0.51086	0.130661	-3.9098	9.23709e-05	0.0120019	CG3906	FBgn0034871
193	905.814	-0.531238	0.119894	-4.43089	9.38445e-06	0.00227461	CG5597	FBgn0034920
194	154.54	-4.12005	1.23388	-3.3391	0.000840501	0.041738	CG13564	FBgn0034973
195	6308.56	-0.463347	0.118011	-3.92629	8.62649e-05	0.0118672	CG2765	FBgn0035087
196	596.179	-0.526688	0.154654	-3.40559	0.000660219	0.0390503	CG16986	FBgn0035356
197	404.76	-0.899556	0.165585	-5.4326	5.55398e-08	3.7693e-05	CG14968	FBgn0035431
198	7060.43	-0.542677	0.154327	-3.51641	0.000437419	0.0297618	CG10472	FBgn0035670
199	9583.08	-0.48126	0.141989	-3.38942	0.000700395	0.039214	Zasp66	FBgn0035917
200	2584.18	-0.70039	0.147036	-4.76338	1.90376e-06	0.000692151	CG4461	FBgn0035982
201	787.153	-0.642616	0.157739	-4.07392	4.62278e-05	0.00796831	CG8329	FBgn0036022
202	640.029	-2.65446	0.783297	-3.38883	0.000701905	0.039214	CG6527	FBgn0036085
203	9486.81	-1.25093	0.385336	-3.24633	0.00116903	0.0487734	CG18628	FBgn0036091
204	501.794	-4.29221	1.21977	-3.51888	0.000433368	0.0297618	SdhAL	FBgn0036222
205	339.347	-0.714586	0.176713	-4.04376	5.26014e-05	0.00849972	CrzR	FBgn0036278
206	544.287	-0.548725	0.169364	-3.23991	0.00119567	0.0493483	CG10660	FBgn0036288
207	807.12	-0.449453	0.138164	-3.25304	0.00114177	0.04803	CG14109	FBgn0036364
208	8619.15	-0.536219	0.163853	-3.27257	0.00106576	0.0471715	UQCR-Q	FBgn0036728
209	935.607	-0.51765	0.1415	-3.65831	0.000253881	0.0208428	Ssk	FBgn0036945
210	4283.56	-0.749989	0.15696	-4.77823	1.76842e-06	0.000666761	CG7910	FBgn0037547
211	3172.52	-0.44999	0.131341	-3.4261	0.000612304	0.0373587	IscU	FBgn0037637
212	3803.92	-0.810765	0.109785	-7.38504	1.52404e-13	3.10294e-10	CG16904	FBgn0037763
213	308.362	-0.947356	0.235965	-4.01482	5.94912e-05	0.00909703	CG9459	FBgn0037764
214	609.942	-0.710732	0.16076	-4.42107	9.82146e-06	0.00232517	CG9458	FBgn0037765
215	5022.93	-0.517376	0.141101	-3.6667	0.000245701	0.0203352	SdhC	FBgn0037873
216	970.275	-0.467399	0.138678	-3.37039	0.000750613	0.0400065	CG10126	FBgn0038088
217	549.264	-1.46298	0.439997	-3.32497	0.000884267	0.0428659	CG7362	FBgn0038258
218	557.001	-0.772615	0.228066	-3.38769	0.000704843	0.039214	CG6660	FBgn0039030
219	342.986	-0.70632	0.202389	-3.48991	0.000483185	0.0317343	Npc2f	FBgn0039154
220	210.99	-0.728254	0.216904	-3.35749	0.000786537	0.0410613	CG13618	FBgn0039203
221	146.813	-3.20555	0.892694	-3.59088	0.000329568	0.0250373	CG14507	FBgn0039655
222	1759.33	-0.63012	0.137964	-4.56728	4.94092e-06	0.00147937	CG15531	FBgn0039755
223	1347.69	-0.83698	0.194374	-4.30603	1.66209e-05	0.00367827	CG8343	FBgn0040502
224	492.345	-0.816059	0.224451	-3.63579	0.000277125	0.0220401	ND-B8	FBgn0040705
225	147.262	-1.30024	0.340823	-3.81501	0.000136178	0.0147478	CG15126	FBgn0040729
226	462.42	-0.674179	0.178418	-3.77865	0.000157682	0.0158931	CG12158	FBgn0040775
227	508.898	-0.663013	0.19081	-3.47472	0.000511382	0.0329701	Ugt305A1	FBgn0042179
228	3734.27	-0.706751	0.206942	-3.41521	0.000637326	0.0383904	FASN2	FBgn0042627
229	781.19	-0.784291	0.201465	-3.89293	9.90392e-05	0.0120019	lambdaTry	FBgn0043470
230	805.482	-0.68549	0.132909	-5.1576	2.50138e-07	0.000121257	kappaTry	FBgn0043471
231	7134.76	-0.562668	0.126116	-4.46152	8.13792e-06	0.00218011	CG30008	FBgn0050008
232	392.938	-0.949069	0.226669	-4.18703	2.82633e-05	0.00542869	CG31157	FBgn0051157
233	149.325	-1.12615	0.344867	-3.26545	0.00109289	0.047617	CG31463	FBgn0051463
234	7519.2	-0.522391	0.108412	-4.81858	1.44586e-06	0.000588755	CG31523	FBgn0051523
235	503.41	-0.817474	0.190561	-4.28984	1.78805e-05	0.00387283	CG32407	FBgn0052407
236	1127.75	-0.617711	0.183096	-3.3737	0.000741649	0.039886	CG33258	FBgn0053258
237	332.61	-1.03435	0.316966	-3.26329	0.00110125	0.047617	CG33306	FBgn0053306
238	436.361	-0.552549	0.168515	-3.27893	0.00104201	0.0467297	CG33514	FBgn0053514
239	185.382	-0.952463	0.252	-3.77961	0.000157072	0.0158931	CG33966	FBgn0053966
240	195.541	-0.97709	0.262114	-3.72772	0.000193216	0.0177318	CG34176	FBgn0085205
241	153.643	-0.899374	0.25288	-3.55653	0.000375788	0.0277085	CG34198	FBgn0085227
242	147.331	-1.06485	0.275942	-3.85895	0.000113875	0.0128806	CG34203	FBgn0085232
243	1333.67	-0.869606	0.219051	-3.96988	7.19074e-05	0.0100276	CG34212	FBgn0085241
244	2087.02	-1.04528	0.198586	-5.26365	1.41225e-07	7.18833e-05	CG42807	FBgn0261989
245	507.646	-0.819629	0.253475	-3.23356	0.00122256	0.0495842	CG43349	FBgn0263081
246	509.729	-0.625275	0.185253	-3.37526	0.000737469	0.039886	Phae1	FBgn0263234
247	510.868	-0.689036	0.202369	-3.40485	0.000662014	0.0390503	CG40486	FBgn0263830
248	5113.67	-0.533269	0.159383	-3.34584	0.000820333	0.0413771	COX8	FBgn0263911
249	102.422	-3.03008	0.902356	-3.35796	0.000785187	0.0410613	CG43789	FBgn0264330
250	1159.57	-0.579874	0.154801	-3.74592	0.000179732	0.0174255	CG44008	FBgn0264750
251	274.353	-0.649832	0.19876	-3.26943	0.00107765	0.0474913	St3	FBgn0265052

## Sheet: WebGestalt_Down_GOterms
sex	geneSet	description	link	size	overlap	expect	enrichmentRatio	pValue	FDR	overlapId	userId
male	GO:0044281	small molecule metabolic process	http://amigo.geneontology.org/amigo/term/GO:0044281	709	133	53.3031	2.49516	4.52536e-25	1.74453e-21	31184;31293;31318;31406;31524;31605;31782;31858;32007;32043;32087;32165;32228;32239;32279;32326;32418;32420;32582;32789;32940;32992;33072;33172;33351;33386;33495;33518;33524;33824;33898;33935;33942;33955;33986;34021;34156;34188;34205;34206;34276;34313;34315;34436;34437;34835;35152;35213;35407;35671;35728;36020;36031;36109;36252;36340;36356;36420;36547;36624;36760;36857;37028;37158;37182;37217;372…	Gart;e;MsrA;Eno;Gapdh1;Gpdh1;Gs1;Gs2;Hn;AspRS;Pu;sesB;GlyP;N;mdy;GluProRS;ATPsynbeta;Nmdmc;wal;Sply;fbl;blw;ATPsynB;ATPsyngamma;ATPCL;Paics;scu;Oat;aay;D2hgdh;NTPase;Mtpbeta;AkhR;Inos;AlaRS;Idh3a;ACOX1;PCB;LManII;Pdha;Mtpalpha;CG33090;CG10802;Shmt;CG12116;regucalcin;CG15743;CG12177;CG9514;fiz;Mfe2;Abcd3;SerRS;Acox3;Daao2;Sgp;LManV;LManVI;CG4598;LManI;CG10621;CG17544;CG8665;CG8839;CG8834;Had2;CG83…
male	GO:0006082	organic acid metabolic process	http://amigo.geneontology.org/amigo/term/GO:0006082	353	85	26.5388	3.20286	2.80021e-23	5.3974e-20	31184;31293;31318;31406;31524;31605;31858;32087;32165;32582;32789;32940;32992;33172;33351;33518;33524;33898;33955;34021;34156;34276;34313;34315;34835;35152;35213;35407;35728;36020;36031;36109;36252;36340;36356;36420;36547;36624;36760;37028;37158;37217;37285;37445;37446;37784;38355;38457;38753;38871;39085;39276;39675;39878;39988;40056;40145;40241;40443;40787;40956;41117;41212;41214;41253;41561;415…	e;MsrA;Eno;Gapdh1;Gs1;Gs2;Hn;AspRS;N;GluProRS;wal;Sply;ATPCL;scu;Oat;aay;D2hgdh;Mtpbeta;AlaRS;Idh3a;ACOX1;PCB;Pdha;Mtpalpha;CG33090;CG10802;Shmt;regucalcin;Mfe2;Abcd3;SerRS;Acox3;Daao2;CG4598;CG10621;CG17544;CG8665;CG8839;CG8834;Had2;CG18609;CG7461;Hacl;Acox57D-p;Acox57D-d;CPT2;Sc2;CG7560;CG9674;CG7430;CG3961;CG5618;P5CS;CRAT;CG7910;Srr;CG16904;CG9458;CG3999;Gnmt;yellow-f2;Idh3b;CG6178;CG6432;CRO…
male	GO:0019752	carboxylic acid metabolic process	http://amigo.geneontology.org/amigo/term/GO:0019752	350	84	26.3133	3.19231	6.62707e-23	7.83478e-20	31293;31318;31406;31524;31605;31858;32087;32165;32582;32789;32940;32992;33172;33351;33518;33524;33898;33955;34021;34156;34276;34313;34315;34835;35152;35213;35407;35728;36020;36031;36109;36252;36340;36356;36420;36547;36624;36760;37028;37158;37217;37285;37445;37446;37784;38355;38457;38753;38871;39085;39276;39675;39878;39988;40056;40145;40241;40443;40787;40956;41117;41212;41214;41253;41561;41596;421…	e;MsrA;Eno;Gapdh1;Gs1;Gs2;Hn;AspRS;N;GluProRS;wal;Sply;ATPCL;scu;Oat;aay;Mtpbeta;AlaRS;Idh3a;ACOX1;PCB;Pdha;Mtpalpha;CG33090;CG10802;Shmt;regucalcin;Mfe2;Abcd3;SerRS;Acox3;Daao2;CG4598;CG10621;CG17544;CG8665;CG8839;CG8834;Had2;CG18609;CG7461;Hacl;Acox57D-p;Acox57D-d;CPT2;Sc2;CG7560;CG9674;CG7430;CG3961;CG5618;P5CS;CRAT;CG7910;Srr;CG16904;CG9458;CG3999;Gnmt;yellow-f2;Idh3b;CG6178;CG6432;CROT;Pdhb;…
male	GO:0043436	oxoacid metabolic process	http://amigo.geneontology.org/amigo/term/GO:0043436	351	84	26.3884	3.18321	8.12947e-23	7.83478e-20	31293;31318;31406;31524;31605;31858;32087;32165;32582;32789;32940;32992;33172;33351;33518;33524;33898;33955;34021;34156;34276;34313;34315;34835;35152;35213;35407;35728;36020;36031;36109;36252;36340;36356;36420;36547;36624;36760;37028;37158;37217;37285;37445;37446;37784;38355;38457;38753;38871;39085;39276;39675;39878;39988;40056;40145;40241;40443;40787;40956;41117;41212;41214;41253;41561;41596;421…	e;MsrA;Eno;Gapdh1;Gs1;Gs2;Hn;AspRS;N;GluProRS;wal;Sply;ATPCL;scu;Oat;aay;Mtpbeta;AlaRS;Idh3a;ACOX1;PCB;Pdha;Mtpalpha;CG33090;CG10802;Shmt;regucalcin;Mfe2;Abcd3;SerRS;Acox3;Daao2;CG4598;CG10621;CG17544;CG8665;CG8839;CG8834;Had2;CG18609;CG7461;Hacl;Acox57D-p;Acox57D-d;CPT2;Sc2;CG7560;CG9674;CG7430;CG3961;CG5618;P5CS;CRAT;CG7910;Srr;CG16904;CG9458;CG3999;Gnmt;yellow-f2;Idh3b;CG6178;CG6432;CROT;Pdhb;…
male	GO:0006629	lipid metabolic process	http://amigo.geneontology.org/amigo/term/GO:0006629	471	89	35.4101	2.51341	6.92931e-17	5.34249e-14	31532;31747;31808;32131;32279;32325;32418;32420;32437;32582;32778;32789;32992;33072;33354;33524;33824;33898;33942;34024;34188;34276;34313;34315;34450;34623;34835;35008;35009;35213;35671;35720;36031;36109;36252;36340;36356;36624;36760;36857;37028;37158;37182;37217;37285;37301;37356;37399;37445;37446;37784;37994;38220;38355;38457;39742;39752;40056;40267;40787;40956;41212;41214;41521;41954;42021;425…	crc;Cyt-b5-r;Sap-r;e;Gpdh1;mdy;wal;Sply;sktl;ATPCL;scu;Mtpbeta;AkhR;santa-maria;Inos;Pisd;ACOX1;Mtpalpha;CG33090;CG5966;GIIIspla2;Karl;CG15743;CG11162;CG9514;fiz;Lsd-2;Mfe2;CG6847;Abcd3;Acox3;Sgp;CG4598;Lip4;PLCXD;CG17928;CG17544;CG1946;CG8839;CG8834;Had2;CG8306;CG18609;Jheh3;CG7461;Hacl;CG11200;CG9394;Acox57D-p;Acox57D-d;CG2765;PIG-Wb;CPT2;Sc2;CG17027;CG5895;CG3961;mag;CRAT;CG7910;CG16904;CG9458…
male	GO:0006631	fatty acid metabolic process	http://amigo.geneontology.org/amigo/term/GO:0006631	121	40	9.09687	4.39712	1.74701e-16	1.12245e-13	32582;32789;32992;33524;33898;34276;34313;34315;35213;36031;36109;36252;36340;36356;36624;36760;37028;37158;37217;37285;37445;37446;37784;38355;38457;40056;40787;40956;41212;41214;42521;42867;42901;43332;43593;43618;46068;117361;117369;26067068	e;wal;ATPCL;scu;Mtpbeta;ACOX1;Mtpalpha;Mfe2;Abcd3;Acox3;CG4598;CG17544;CG8839;CG8834;Had2;CG18609;CG7461;Hacl;Acox57D-p;Acox57D-d;CPT2;Sc2;CG3961;CRAT;CG7910;CG16904;CG9458;CG6178;CG6432;CROT;CG9743;CDase;yip2;FASN2;Desat1;whd;Acsl;Fatp1;FASN1;Etf-QO
male	GO:0032787	monocarboxylic acid metabolic process	http://amigo.geneontology.org/amigo/term/GO:0032787	178	49	13.3822	3.66159	3.01143e-16	1.65843e-13	31293;31406;32582;32789;32992;33351;33524;33898;34021;34276;34313;34315;34835;35213;35728;36020;36031;36109;36252;36340;36356;36624;36760;37028;37158;37217;37285;37445;37446;37784;38355;38457;40056;40787;40956;41212;41214;42521;42620;42867;42901;43332;43437;43593;43618;46068;117361;117369;26067068	e;Eno;Gapdh1;N;wal;ATPCL;scu;Mtpbeta;ACOX1;PCB;Pdha;Mtpalpha;CG33090;Mfe2;Abcd3;Acox3;CG4598;CG17544;CG8839;CG8834;Had2;CG18609;CG7461;Hacl;Acox57D-p;Acox57D-d;CPT2;Sc2;CG3961;CRAT;CG7910;CG16904;CG9458;CG6178;CG6432;CROT;Pdhb;CG9743;CDase;yip2;FASN2;Desat1;whd;Acsl;PyK;Fatp1;FASN1;muc;Etf-QO
male	GO:0016042	lipid catabolic process	http://amigo.geneontology.org/amigo/term/GO:0016042	132	39	9.92386	3.92992	2.86658e-14	1.3499e-11	31532;31808;32437;32582;32778;32992;33898;33942;34276;34313;34315;34450;34835;35213;36031;36109;36252;36340;37028;37182;37217;37285;37399;37445;37446;37784;38355;40267;40787;40956;41954;42796;42810;43248;43332;43612;43613;43618;46059	wal;Sply;Mtpbeta;AkhR;ACOX1;Mtpalpha;CG33090;CG5966;Lsd-2;Mfe2;CG6847;Abcd3;Acox3;CG4598;Lip4;CG17544;CG8839;Jheh3;CG7461;Hacl;CG9394;Acox57D-p;Acox57D-d;CPT2;mag;CRAT;CG7910;sxe2;Lsd-1;CG17192;CROT;CG15533;CG15534;CDase;yip2;Hexo2;Gba1a;whd;Etf-QO
male	GO:0044242	cellular lipid catabolic process	http://amigo.geneontology.org/amigo/term/GO:0044242	86	31	6.46554	4.79465	3.15152e-14	1.3499e-11	31808;32582;32992;33898;34276;34313;34315;34835;35213;36031;36109;36252;36340;37028;37182;37217;37285;37399;37445;37446;37784;38355;40787;40956;42796;42810;43332;43612;43613;43618;46059	wal;Sply;Mtpbeta;ACOX1;Mtpalpha;CG33090;Mfe2;Abcd3;Acox3;CG4598;CG17544;CG8839;Jheh3;CG7461;Hacl;CG9394;Acox57D-p;Acox57D-d;CPT2;CRAT;CG7910;Lsd-1;CROT;CG15533;CG15534;CDase;yip2;Hexo2;Gba1a;whd;Etf-QO
male	GO:0019395	fatty acid oxidation	http://amigo.geneontology.org/amigo/term/GO:0019395	35	19	2.63133	7.2207	4.40311e-13	1.6974e-10	32582;32992;33898;34276;34313;34315;35213;36031;36109;36252;37028;37217;37285;37445;37446;37784;38355;40787;43332	wal;Mtpbeta;ACOX1;Mtpalpha;Mfe2;Abcd3;Acox3;CG4598;CG17544;CG7461;Hacl;Acox57D-p;Acox57D-d;CPT2;CRAT;CROT;yip2;whd;Etf-QO
female	GO:0009060	aerobic respiration	http://amigo.geneontology.org/amigo/term/GO:0009060	95	65	7.63062	8.51832	1.60638e-49	6.36769e-46	31190;31578;31579;31604;31605;31762;32076;32434;32565;32740;32936;32940;33179;33443;33528;33852;33918;34747;34925;34996;35279;35590;35797;36159;36640;36991;37228;37385;37466;37728;37931;37946;38154;38378;38447;38612;39214;39846;39899;39950;39988;40272;40390;41067;41340;41360;41432;41845;42185;42282;42586;42591;42808;43798;43829;44046;44149;44207;44228;44390;45401;46260;50266;50405;5740746	ND-B17;Scsalpha1;mAcon1;ATPsynbeta;Ogdh;ox;ND-ACP;ND-SGDH;SdhB;sun;ATPsynO;ND-75;ND-23;COX5A;ND-42;RFeSP;ND-PDSW;ND-B14.5A;Idh3a;NP15.6;ND-B16.6;ND-ASHI;CG11752;ND-B18;ND-20;ND-24;ND-18;ND-15;ND-B17.2;ND-B14.5B;ND-51;COX5B;ND-B22;COX4;CG14757;ND-B14;ND-B15;UQCR-6.4;ND-B14.7;ND-B12;levy;ATPsynF;ND-19;Cyt-c1;UQCR-Q;CG7430;ND-39;ScsbetaA;SdhC;CG5214;Idh3b;SdhD;ND-49;CG7630;CG9034;ND-13B;COX7AL2;UQCR…
female	GO:0045333	cellular respiration	http://amigo.geneontology.org/amigo/term/GO:0045333	104	67	8.35352	8.02058	2.21421e-48	4.38856e-45	31190;31578;31579;31604;31605;31762;32076;32434;32565;32740;32936;32940;33179;33443;33528;33852;33918;34089;34747;34925;34996;35279;35590;35797;36159;36640;36991;37228;37385;37466;37728;37931;37946;38154;38378;38447;38612;39214;39846;39899;39950;39988;40272;40390;41067;41340;41360;41432;41845;42185;42282;42586;42591;42808;43798;43829;44046;44149;44207;44228;44390;45401;46260;47611;50266;50405;574…	ND-B17;Scsalpha1;mAcon1;ATPsynbeta;Ogdh;ox;ND-ACP;ND-SGDH;SdhB;sun;ATPsynO;ND-75;ND-23;COX5A;ND-42;RFeSP;ND-PDSW;Gpo1;ND-B14.5A;Idh3a;NP15.6;ND-B16.6;ND-ASHI;CG11752;ND-B18;ND-20;ND-24;ND-18;ND-15;ND-B17.2;ND-B14.5B;ND-51;COX5B;Sirup;ND-B22;COX4;CG14757;ND-B14;ND-B15;UQCR-6.4;ND-B14.7;ND-B12;levy;ATPsynF;ND-19;Cyt-c1;UQCR-Q;CG7430;ND-39;ScsbetaA;SdhC;CG5214;Idh3b;SdhD;ND-49;CG7630;CG9034;ND-13B;C…
female	GO:0019646	aerobic electron transport chain	http://amigo.geneontology.org/amigo/term/GO:0019646	59	50	4.73901	10.5507	1.90185e-46	2.51298e-43	31190;31578;31604;31762;32076;32434;32565;32740;32936;33179;33443;33528;33852;33918;34747;34925;34996;35279;35590;35797;36159;36640;36991;37228;37385;37466;37728;37946;38154;38378;38612;39214;39846;39950;40272;40390;41340;41432;42282;42591;42808;43798;44207;44228;44390;45401;46260;50266;50405;5740746	ND-B17;ox;ND-ACP;ND-SGDH;SdhB;ND-75;ND-23;COX5A;ND-42;RFeSP;ND-PDSW;ND-B14.5A;NP15.6;ND-B16.6;ND-ASHI;CG11752;ND-B18;ND-20;ND-24;ND-18;ND-15;ND-B17.2;ND-B14.5B;ND-51;COX5B;ND-B22;COX4;CG14757;ND-B14;ND-B15;UQCR-6.4;ND-B14.7;ND-B12;levy;ND-19;Cyt-c1;UQCR-Q;ND-39;SdhC;SdhD;ND-49;CG7630;CG9034;ND-13B;COX7AL2;UQCR-C2;SdhA;COX8;ND-30;Cyt-c-p
female	GO:0042773	ATP synthesis coupled electron transport	http://amigo.geneontology.org/amigo/term/GO:0042773	63	50	5.0603	9.88083	1.16861e-43	8.73558e-41	31190;31578;31604;31762;32076;32434;32565;32740;32936;33179;33443;33528;33852;33918;34747;34925;34996;35279;35590;35797;36159;36640;36991;37228;37385;37466;37728;37946;38154;38378;38612;39214;39846;39950;40272;40390;41340;41432;42282;42591;42808;43798;44207;44228;44390;45401;46260;50266;50405;5740746	ND-B17;ox;ND-ACP;ND-SGDH;SdhB;ND-75;ND-23;COX5A;ND-42;RFeSP;ND-PDSW;ND-B14.5A;NP15.6;ND-B16.6;ND-ASHI;CG11752;ND-B18;ND-20;ND-24;ND-18;ND-15;ND-B17.2;ND-B14.5B;ND-51;COX5B;ND-B22;COX4;CG14757;ND-B14;ND-B15;UQCR-6.4;ND-B14.7;ND-B12;levy;ND-19;Cyt-c1;UQCR-Q;ND-39;SdhC;SdhD;ND-49;CG7630;CG9034;ND-13B;COX7AL2;UQCR-C2;SdhA;COX8;ND-30;Cyt-c-p
female	GO:0042775	mitochondrial ATP synthesis coupled electron transport	http://amigo.geneontology.org/amigo/term/GO:0042775	63	50	5.0603	9.88083	1.16861e-43	8.73558e-41	31190;31578;31604;31762;32076;32434;32565;32740;32936;33179;33443;33528;33852;33918;34747;34925;34996;35279;35590;35797;36159;36640;36991;37228;37385;37466;37728;37946;38154;38378;38612;39214;39846;39950;40272;40390;41340;41432;42282;42591;42808;43798;44207;44228;44390;45401;46260;50266;50405;5740746	ND-B17;ox;ND-ACP;ND-SGDH;SdhB;ND-75;ND-23;COX5A;ND-42;RFeSP;ND-PDSW;ND-B14.5A;NP15.6;ND-B16.6;ND-ASHI;CG11752;ND-B18;ND-20;ND-24;ND-18;ND-15;ND-B17.2;ND-B14.5B;ND-51;COX5B;ND-B22;COX4;CG14757;ND-B14;ND-B15;UQCR-6.4;ND-B14.7;ND-B12;levy;ND-19;Cyt-c1;UQCR-Q;ND-39;SdhC;SdhD;ND-49;CG7630;CG9034;ND-13B;COX7AL2;UQCR-C2;SdhA;COX8;ND-30;Cyt-c-p
female	GO:0015980	energy derivation by oxidation of organic compounds	http://amigo.geneontology.org/amigo/term/GO:0015980	132	71	10.6025	6.69651	1.32224e-43	8.73558e-41	31190;31578;31579;31604;31605;31762;32076;32434;32565;32740;32936;32940;33179;33386;33443;33528;33852;33918;33942;34089;34747;34925;34996;35279;35590;35797;36159;36640;36991;37228;37385;37466;37728;37931;37946;38154;38378;38447;38495;38612;39214;39846;39899;39950;39988;40102;40272;40390;41067;41340;41360;41432;41845;42185;42282;42586;42591;42808;43798;43829;44046;44149;44207;44228;44390;45401;462…	ND-B17;GlyP;Akh;Scsalpha1;mAcon1;ATPsynbeta;Ogdh;ox;ND-ACP;ND-SGDH;SdhB;sun;ATPsynO;ND-75;ND-23;COX5A;ND-42;RFeSP;ND-PDSW;Gpo1;AkhR;ND-B14.5A;Idh3a;NP15.6;ND-B16.6;ND-ASHI;CG11752;ND-B18;ND-20;ND-24;ND-18;ND-15;ND-B17.2;ND-B14.5B;ND-51;COX5B;Sirup;ND-B22;COX4;CG14757;ND-B14;ND-B15;UQCR-6.4;ND-B14.7;ND-B12;levy;ATPsynF;ND-19;Cyt-c1;UQCR-Q;CG7430;Gbs-76A;ND-39;ScsbetaA;SdhC;CG5214;Idh3b;SdhD;ND-49;…
female	GO:0022904	respiratory electron transport chain	http://amigo.geneontology.org/amigo/term/GO:0022904	68	51	5.46191	9.33739	2.76764e-42	1.56727e-39	31190;31578;31604;31762;32076;32434;32565;32740;32936;33179;33443;33528;33852;33918;34747;34925;34996;35279;35590;35797;36159;36640;36991;37228;37385;37466;37728;37946;38154;38378;38612;39214;39846;39950;40272;40390;41340;41432;42282;42591;42808;43798;44207;44228;44390;45401;46260;47611;50266;50405;5740746	ND-B17;ox;ND-ACP;ND-SGDH;SdhB;ND-75;ND-23;COX5A;ND-42;RFeSP;ND-PDSW;Gpo1;ND-B14.5A;NP15.6;ND-B16.6;ND-ASHI;CG11752;ND-B18;ND-20;ND-24;ND-18;ND-15;ND-B17.2;ND-B14.5B;ND-51;COX5B;ND-B22;COX4;CG14757;ND-B14;ND-B15;UQCR-6.4;ND-B14.7;ND-B12;levy;ND-19;Cyt-c1;UQCR-Q;ND-39;SdhC;SdhD;ND-49;CG7630;CG9034;ND-13B;COX7AL2;UQCR-C2;SdhA;COX8;ND-30;Cyt-c-p
female	GO:0006119	oxidative phosphorylation	http://amigo.geneontology.org/amigo/term/GO:0006119	77	54	6.18481	8.73106	3.94012e-42	1.95233e-39	31190;31578;31604;31762;32076;32434;32565;32740;32936;33179;33443;33528;33852;33918;34747;34925;34996;35279;35590;35797;36159;36640;36991;37228;37385;37466;37728;37931;37946;38154;38378;38612;39214;39846;39950;40272;40390;41340;41432;41845;42282;42591;42808;43798;43829;44046;44207;44228;44390;45401;46260;50266;50405;5740746	ND-B17;ATPsynbeta;ox;ND-ACP;ND-SGDH;SdhB;sun;ATPsynO;ND-75;ND-23;COX5A;ND-42;RFeSP;ND-PDSW;ND-B14.5A;NP15.6;ND-B16.6;ND-ASHI;CG11752;ND-B18;ND-20;ND-24;ND-18;ND-15;ND-B17.2;ND-B14.5B;ND-51;COX5B;ND-B22;COX4;CG14757;ND-B14;ND-B15;UQCR-6.4;ND-B14.7;ND-B12;levy;ATPsynF;ND-19;Cyt-c1;UQCR-Q;ND-39;SdhC;SdhD;ND-49;CG7630;CG9034;ND-13B;COX7AL2;UQCR-C2;SdhA;COX8;ND-30;Cyt-c-p
female	GO:0022900	electron transport chain	http://amigo.geneontology.org/amigo/term/GO:0022900	74	52	5.94385	8.74854	1.14731e-40	5.05325e-38	31190;31578;31604;31762;32076;32434;32565;32740;32936;33179;33443;33528;33852;33918;34747;34925;34996;35279;35590;35797;36159;36640;36991;37228;37385;37466;37617;37728;37946;38154;38378;38612;39214;39846;39950;40272;40390;41340;41432;42282;42591;42808;43798;44207;44228;44390;45401;46260;47611;50266;50405;5740746	ND-B17;blw;ox;ND-ACP;ND-SGDH;SdhB;ND-75;ND-23;COX5A;ND-42;RFeSP;ND-PDSW;Gpo1;ND-B14.5A;NP15.6;ND-B16.6;ND-ASHI;CG11752;ND-B18;ND-20;ND-24;ND-18;ND-15;ND-B17.2;ND-B14.5B;ND-51;COX5B;ND-B22;COX4;CG14757;ND-B14;ND-B15;UQCR-6.4;ND-B14.7;ND-B12;levy;ND-19;Cyt-c1;UQCR-Q;ND-39;SdhC;SdhD;ND-49;CG7630;CG9034;ND-13B;COX7AL2;UQCR-C2;SdhA;COX8;ND-30;Cyt-c-p
female	GO:0006091	generation of precursor metabolites and energy	http://amigo.geneontology.org/amigo/term/GO:0006091	173	76	13.8958	5.4693	1.44968e-38	5.74654e-36	31190;31578;31579;31604;31605;31762;32076;32434;32565;32740;32936;32940;33179;33351;33386;33443;33528;33852;33918;33942;34089;34747;34925;34996;35279;35590;35728;35797;36060;36159;36640;36991;37028;37228;37385;37466;37617;37728;37931;37946;38154;38378;38447;38495;38612;39214;39846;39899;39950;39988;40102;40272;40390;41067;41340;41360;41432;41845;42185;42282;42586;42591;42808;43798;43829;44046;441…	Eno;Gapdh1;ND-B17;Pfk;GlyP;Akh;Scsalpha1;mAcon1;ATPsynbeta;Ogdh;blw;ox;ND-ACP;ND-SGDH;SdhB;sun;ATPsynO;ND-75;ND-23;COX5A;ND-42;RFeSP;ND-PDSW;Gpo1;AkhR;ND-B14.5A;Idh3a;ACOX1;NP15.6;ND-B16.6;ND-ASHI;CG11752;ND-B18;ND-20;ND-24;ND-18;ND-15;ND-B17.2;ND-B14.5B;ND-51;COX5B;Sirup;ND-B22;COX4;CG14757;ND-B14;ND-B15;UQCR-6.4;ND-B14.7;ND-B12;levy;ATPsynF;ND-19;Cyt-c1;UQCR-Q;CG7430;Gbs-76A;ND-39;ScsbetaA;SdhC…

## Sheet: WebGestalt_Up_GOterms
sex	geneSet	description	link	size	overlap	expect	enrichmentRatio	pValue	FDR	overlapId	userId
male	GO:0048515	spermatid differentiation	http://amigo.geneontology.org/amigo/term/GO:0048515	119	20	5.97867	3.34522	1.62846e-06	0.00324388	34338;34429;34866;34867;34995;36879;38443;38832;39599;40142;40384;40886;42955;43367;43926;64879;317969;318658;318666;8674049	Mst98Cb;Mst84Dd;Arp53D;ProtA;ProtB;SAK;fan;Bug22;ntc;CG14835;gdrd;ms(3)76Cc;CG6980;Adgf-A2;Tpl94D;CG31294;Cyt-c-d;CG42355;Pif1A;Pen
male	GO:0007286	spermatid development	http://amigo.geneontology.org/amigo/term/GO:0007286	109	19	5.47627	3.46952	1.68295e-06	0.00324388	34338;34429;34866;34867;34995;36879;38443;38832;39599;40384;40886;42955;43367;43926;64879;317969;318658;318666;8674049	Mst98Cb;Mst84Dd;Arp53D;ProtA;ProtB;SAK;fan;Bug22;ntc;CG14835;gdrd;CG6980;Adgf-A2;Tpl94D;CG31294;Cyt-c-d;CG42355;Pif1A;Pen
male	GO:0035092	sperm DNA condensation	http://amigo.geneontology.org/amigo/term/GO:0035092	9	5	0.452169	11.0578	3.32986e-05	0.0427888	34866;34867;38832;317969;318658	ProtA;ProtB;CG14835;Tpl94D;CG42355
female	GO:0007049	cell cycle	http://amigo.geneontology.org/amigo/term/GO:0007049	703	127	36.1283	3.51525	5.4454e-40	2.15855e-36	31027;31044;31052;31187;31240;31310;31361;31444;31598;31603;31696;31789;31801;32049;32152;32225;32551;32624;32994;33937;33976;33979;34250;34404;34411;34527;34892;34924;34954;34974;34993;35001;35130;35336;35380;35390;35395;35522;35679;35686;35878;35937;36001;36264;36341;36364;36431;36498;36621;36653;36920;37042;37083;37090;37179;37290;37528;37564;37618;37791;38135;38515;38516;38640;38905;38958;389…	Mps1;asp;chif;cort;CycA;CycB;dup;gnu;lds;twe;mor;mus301;otu;pim;polo;pum;rod;spn-E;stg;sub;thr;Cdk1;Cdk2;Klp61F;Klp67A;wapl;enc;tws;yem;Psc;PCNA;Cks30A;CycD;dap;CycE;mtrm;Klp3A;pav;dhd;Pp2B-14D;Mtor;Orc2;cutlet;glu;Rbf;dpa;mael;Mcm5;Mcm7;Nup154;Cdc16;Mcm6;dgt4;Cdc45;Su(var)2-HP2;Grip163;RecQ5;spd-2;ana2;Wdr24;SMC2;ball;Cdc7;Fmr1;Aos1;Nek2;Caf1-180;Klp10A;CG3430;sip2;Grip71;Mcm10;CG8679;Rad51D;dgt…
female	GO:0022402	cell cycle process	http://amigo.geneontology.org/amigo/term/GO:0022402	538	107	27.6487	3.86999	3.97273e-37	7.87395e-34	31027;31044;31052;31187;31240;31310;31361;31444;31598;31603;31696;31789;31801;32049;32152;32551;32624;33937;33979;34250;34404;34411;34527;34892;34924;34954;34974;34993;35001;35130;35380;35390;35395;35522;35679;35686;35878;35937;36001;36264;36341;36364;36498;36621;36653;36920;37042;37179;37290;37564;37618;37791;38135;38515;38516;38640;38905;38958;38989;39014;39068;39130;39340;39365;39554;39594;396…	Mps1;asp;chif;cort;CycA;CycB;dup;lds;twe;mor;mus301;otu;pim;polo;rod;spn-E;stg;sub;thr;Cdk1;Cdk2;Klp61F;Klp67A;wapl;enc;tws;yem;PCNA;Cks30A;CycD;dap;CycE;mtrm;Klp3A;pav;dhd;Pp2B-14D;Mtor;Orc2;glu;Rbf;dpa;mael;Mcm5;Mcm7;Nup154;Cdc16;Mcm6;dgt4;Cdc45;Su(var)2-HP2;Grip163;RecQ5;spd-2;ana2;SMC2;ball;Cdc7;Nek2;Caf1-180;Klp10A;sip2;Grip71;Mcm10;CG8679;Rad51D;dgt5;mars;CG18190;rad50;Sse;Cdc6;Msh6;Spc105R…
female	GO:0000278	mitotic cell cycle	http://amigo.geneontology.org/amigo/term/GO:0000278	437	92	22.4581	4.09651	1.05932e-33	1.39971e-30	31027;31044;31052;31240;31361;31598;31603;31696;32049;32152;32225;32551;32994;33979;34250;34404;34411;34892;34924;34954;34993;35001;35130;35336;35380;35390;35522;35679;35686;35878;36001;36264;36364;36431;36498;36621;36653;37042;37083;37290;37528;37618;37791;38135;38515;38516;38640;38989;39068;39130;39340;39365;39554;39594;39615;40031;40232;40548;41014;41094;41180;41532;41703;41919;41941;41942;420…	Mps1;asp;CycA;CycB;dup;gnu;twe;mor;pim;polo;pum;rod;spn-E;stg;sub;thr;Cdk1;Cdk2;Klp61F;Klp67A;tws;Psc;PCNA;Cks30A;CycD;dap;CycE;Klp3A;pav;Mtor;Orc2;glu;Rbf;dpa;Cdc16;Mcm6;dgt4;Cdc45;Su(var)2-HP2;Grip163;RecQ5;ana2;SMC2;ball;Cdc7;Fmr1;Aos1;Nek2;Klp10A;sip2;Grip71;Mcm10;dgt5;mars;nopo;Sse;Cdc6;Skp2;Rbf2;Dcr-1;Mink;Cap-D2;cmet;RecQ4;mus81;ago;Haspin;Rif1;Claspin;Zwilch;endos;del;alphaTub67C;PolA1;Pr…
female	GO:0006259	DNA metabolic process	http://amigo.geneontology.org/amigo/term/GO:0006259	324	77	16.6509	4.62438	7.92213e-32	7.85083e-29	30971;31027;31044;31052;31139;31142;31240;31310;31598;31603;31789;31801;33213;33709;33976;34392;34411;34549;34892;34924;34974;35119;35390;35395;35679;35686;35937;36001;36705;36887;37083;37290;37511;37564;37791;38257;38516;38640;38865;38905;38942;38989;39014;39594;39615;39654;39746;39874;40438;40596;40607;40642;40938;40994;41296;41615;41703;42208;42273;42314;42553;42693;42748;42758;42876;42881;433…	chif;dup;gnu;lds;mu2;mus301;otu;Cdk1;Gnf1;PCNA;Parp;dap;CycE;Klp3A;Pms2;RnrL;Prim1;Irbp;Orc2;cutlet;tos;Rbf;dpa;Mcm5;Mcm7;dnk;CG14803;Gcna;Mcm6;Fen1;Cdc45;cav;RecQ5;Acf;Cdc7;Caf1-180;CG13690;Marcal1;CG3430;Mcm10;CG8679;Rad51D;nopo;rad50;Sse;CG7457;Cdc6;Msh6;PolH;CG10445;PNKP;timeout;WRNexo;Dcr-1;Rad60;Sid;RecQ4;mus81;G9a;ago;Rif1;SMC5;Ino80;hd;PolA1;Prim2;ctrip;DNAlig1;Nup160;Myc;PolD1;PolE1;Snp;…
female	GO:1903047	mitotic cell cycle process	http://amigo.geneontology.org/amigo/term/GO:1903047	305	72	15.6744	4.59347	1.57506e-29	1.24871e-26	31027;31044;31052;31240;31361;31598;31603;31696;32049;32152;32551;33979;34404;34411;34892;34924;34954;34993;35001;35380;35522;35679;35686;35878;36001;36264;36364;36498;36621;36653;37042;37290;37618;37791;38135;38515;38516;38640;38989;39068;39130;39340;39554;39594;40031;40232;41014;41180;41703;41919;41941;41942;42077;42126;42453;42504;42553;42753;42946;42982;43228;43466;43491;43719;43856;44870;478…	Mps1;asp;CycA;CycB;twe;mor;pim;polo;rod;spn-E;stg;sub;thr;Cdk1;Cdk2;Klp61F;Klp67A;tws;PCNA;CycD;dap;CycE;Klp3A;pav;Mtor;Orc2;glu;Rbf;dpa;Cdc16;Mcm6;dgt4;Cdc45;Su(var)2-HP2;RecQ5;ana2;SMC2;ball;Cdc7;Nek2;Klp10A;sip2;dgt5;mars;Sse;Cdc6;Rbf2;Mink;Cap-D2;cmet;RecQ4;mus81;ago;Rif1;Claspin;Zwilch;endos;del;alphaTub67C;PolA1;bora;wisp;grp;nej;DNAlig1;BubR1;Det;Cenp-C;dmt;PolD3;slmb;Orc1
female	GO:0006260	DNA replication	http://amigo.geneontology.org/amigo/term/GO:0006260	119	45	6.1156	7.35823	4.38707e-28	2.89839e-25	31027;31052;31142;31310;31598;31603;31789;31801;33213;33709;33976;34392;34411;34892;34924;34974;35390;35679;35686;36001;36887;37083;37290;37791;38516;38865;38942;38989;39014;39594;39615;39746;40607;40642;41296;41615;41703;42553;42758;43751;44637;44915;47121;53438;246445	chif;dup;gnu;otu;Cdk1;Gnf1;PCNA;dap;CycE;RnrL;Prim1;Orc2;cutlet;Rbf;dpa;Mcm5;Mcm7;CG14803;Mcm6;Fen1;Cdc45;RecQ5;Acf;Cdc7;Caf1-180;CG13690;Marcal1;CG3430;Mcm10;nopo;CG7457;Cdc6;timeout;RecQ4;ago;Rif1;hd;PolA1;Prim2;DNAlig1;Myc;PolD1;PolE1;PolD3;Orc1
female	GO:0051276	chromosome organization	http://amigo.geneontology.org/amigo/term/GO:0051276	279	65	14.3383	4.53333	2.71006e-26	1.53467e-23	31027;31052;31187;31603;32049;32169;32910;33709;34404;34527;35001;35339;35380;35390;35522;35679;35937;36264;36498;36621;36653;37042;37564;37618;38135;38515;38640;38905;39014;39068;39340;39594;40232;40300;40716;41014;41180;41296;41703;41919;42065;42126;42504;42753;42816;42881;42946;42982;43228;43491;43719;44543;44870;44879;47877;47998;48973;53438;53561;59247;117419;246445;3355064;3355109;5740599	Mps1;asp;CycA;CycB;mus301;pim;polo;rod;spn-E;sub;thr;Klp61F;Klp67A;rhi;wapl;enc;tws;Parp;pav;Irbp;Mtor;Orc2;glu;rin;Rbf;dpa;pgc;Mcm5;Mcm7;Nup154;Cdc16;Mcm6;Cdc45;cav;Su(var)2-HP2;RecQ5;Ulp1;SMC2;ball;Klp10A;Usp7;Marcal1;Rhau;Mcm10;Rad51D;mars;rad50;Sse;Spc105R;Hat1;cal1;Nup98-96;Mink;Cap-D2;cmet;RecQ4;Haspin;Rif1;Zwilch;del;Src64B;BubR1;Cenp-C;dmt;slmb
female	GO:0000280	nuclear division	http://amigo.geneontology.org/amigo/term/GO:0000280	250	60	12.8479	4.67002	5.12629e-25	2.54007e-22	31044;31240;31361;31444;31696;32049;32152;32624;33937;34250;34404;34411;34527;34924;34954;35001;35130;35395;35522;35937;36264;36364;36621;36653;36920;37042;37618;38135;38515;38516;38640;38905;38958;39068;39130;39340;39554;39594;40031;40232;40489;41014;41180;41296;41703;41919;42077;42126;42504;42753;42982;43228;43439;43491;43719;43856;44870;45894;53561;59247	Mps1;cort;CycA;CycB;lds;twe;mus301;pim;polo;rod;spn-E;sub;thr;Cdk1;Klp61F;Klp67A;yem;Cks30A;CycE;mtrm;Klp3A;pav;dhd;Pp2B-14D;Mtor;Orc2;glu;mael;Mcm5;Nup154;Cdc16;dgt4;Su(var)2-HP2;RecQ5;SMC2;ball;Nek2;Klp10A;Grip71;CG8679;Rad51D;dgt5;Sse;Mink;Cap-D2;cmet;mus81;ago;Zwilch;endos;tef;alphaTub67C;bora;wisp;nej;BubR1;Det;Cenp-C;dmt;slmb
female	GO:0006261	DNA-templated DNA replication	http://amigo.geneontology.org/amigo/term/GO:0006261	93	37	4.77942	7.74153	3.623e-24	1.59573e-21	31027;31052;31142;31310;31603;31789;31801;33709;33976;34411;34892;34974;35390;35679;35686;36001;37083;37290;37791;38516;38865;38942;38989;39014;39594;39746;40642;41296;41615;41703;42553;42758;44637;44915;47121;53438;246445	chif;dup;otu;Cdk1;PCNA;dap;Prim1;Orc2;cutlet;Rbf;dpa;Mcm5;Mcm7;CG14803;Mcm6;Cdc45;RecQ5;Caf1-180;Marcal1;CG3430;Mcm10;nopo;CG7457;Cdc6;timeout;RecQ4;ago;Rif1;hd;PolA1;Prim2;DNAlig1;Myc;PolD1;PolE1;PolD3;Orc1
female	GO:0048285	organelle fission	http://amigo.geneontology.org/amigo/term/GO:0048285	265	60	13.6188	4.40568	1.37263e-23	5.44109e-21	31044;31240;31361;31444;31696;32049;32152;32624;33937;34250;34404;34411;34527;34924;34954;35001;35130;35395;35522;35937;36264;36364;36621;36653;36920;37042;37618;38135;38515;38516;38640;38905;38958;39068;39130;39340;39554;39594;40031;40232;40489;41014;41180;41296;41703;41919;42077;42126;42504;42753;42982;43228;43439;43491;43719;43856;44870;45894;53561;59247	Mps1;cort;CycA;CycB;lds;twe;mus301;pim;polo;rod;spn-E;sub;thr;Cdk1;Klp61F;Klp67A;yem;Cks30A;CycE;mtrm;Klp3A;pav;dhd;Pp2B-14D;Mtor;Orc2;glu;mael;Mcm5;Nup154;Cdc16;dgt4;Su(var)2-HP2;RecQ5;SMC2;ball;Nek2;Klp10A;Grip71;CG8679;Rad51D;dgt5;Sse;Mink;Cap-D2;cmet;mus81;ago;Zwilch;endos;tef;alphaTub67C;bora;wisp;nej;BubR1;Det;Cenp-C;dmt;slmb

## Sheet: ViSEAGO_Down_GOterms
GO.ID	term	definition	MaleDown.genes_frequency	MaleDown.pvalue	MaleDown.-log10_pvalue	MaleDown.Significant_genes	MaleDown.Significant_genes_symbol	FemDown.genes_frequency	FemDown.pvalue	FemDown.-log10_pvalue	FemDown.Significant_genes	FemDown.Significant_genes_symbol
GO:0055085	transmembrane transport	The process in which a solute is transported across a lipid bilayer, from one side of a membrane to the other.	13.097% (96/733)	3.24897e-13	12.49	FBgn0001218;FBgn0003360;FBgn0004512;FBgn0010217;FBgn0010241;FBgn0010497;FBgn0010651;FBgn0011211;FBgn0011603;FBgn0013563;FBgn0013673;FBgn0015777;FBgn0019644;FBgn0019830;FBgn0020235;FBgn0023549;FBgn0024365;FBgn0026439;FBgn0027108;FBgn0028491;FBgn0028646;FBgn0028670;FBgn0029147;FBgn0029849;FBgn0029898;FBgn0029950;FBgn0030403;FBgn0030756;FBgn0030817;FBgn0031069;FBgn0031170;FBgn0031449;FBgn0031645;FBg…	Hsc70-3;sesB;Mdr49;ATPsynbeta;Mdr50;dmGlut;MFS14;blw;ine;Pex1;mt:ATPase8;nrv2;ATPsynB;colt;ATPsyngamma;Mct1;CG12773;Eaat1;Inx2;CG2930;aralar1;Vha100-2;NtR;Efr;CG14439;rumpel;CG1824;CG9903;CG4991;Abcd3;Abca3;CG31689;CG3036;CG13793;CG13794;CG5853;Vha100-5;Oatp33Ea;Oatp33Eb;CG7881;MFS12;CG8785;CG8399;CG10505;Oatp58Db;Cyt-c1;mrva;CG7888;CG7255;CG7272;Oatp74D;Indy;CG1213;bumpel;CG5404;CG6126;Vha100-4;…	12.415% (91/733)	6.66169e-08	7.18	FBgn0003360;FBgn0004512;FBgn0004513;FBgn0010217;FBgn0010241;FBgn0010612;FBgn0010651;FBgn0011211;FBgn0011603;FBgn0014391;FBgn0015777;FBgn0016119;FBgn0016120;FBgn0016684;FBgn0016691;FBgn0019644;FBgn0019952;FBgn0020235;FBgn0020762;FBgn0021906;FBgn0026439;FBgn0028491;FBgn0029147;FBgn0029762;FBgn0029898;FBgn0029950;FBgn0030679;FBgn0030718;FBgn0030756;FBgn0031010;FBgn0031069;FBgn0031170;FBgn0031220;FBg…	sesB;Mdr49;Mdr65;ATPsynbeta;Mdr50;ATPsynG;MFS14;blw;ine;sun;nrv2;ATPsynCF6;ATPsynD;NaPi-T;ATPsynO;ATPsynB;Orct;ATPsyngamma;Atet;RFeSP;Eaat1;CG2930;NtR;NAAT1;CG14439;rumpel;CG8206;ND-20;CG9903;CG8028;Abcd3;Abca3;CG4822;CG15406;CG11147;Nha1;CG13793;CG5853;Vha100-5;atilla;Oatp33Ea;Oatp33Eb;Irk3;CG9336;CG9338;Zip42C.2;CG8785;AQP;CG5002;List;Mpcp1;CG10505;CG9825;levy;Eglp2;pippin;ATPsynF;Cyt-c1;Cln7;S…
GO:0006508	proteolysis	The hydrolysis of proteins into smaller polypeptides and/or amino acids by cleavage of their peptide bonds.	9.793% (85/868)	7.35586e-10	9.13	FBgn0000454;FBgn0001218;FBgn0003357;FBgn0003997;FBgn0004583;FBgn0010425;FBgn0011554;FBgn0011555;FBgn0012037;FBgn0013770;FBgn0015001;FBgn0020370;FBgn0023479;FBgn0026576;FBgn0027570;FBgn0027578;FBgn0028686;FBgn0028695;FBgn0028945;FBgn0028950;FBgn0029093;FBgn0029827;FBgn0030425;FBgn0030774;FBgn0030776;FBgn0030809;FBgn0030926;FBgn0031081;FBgn0031248;FBgn0031249;FBgn0031389;FBgn0031653;FBgn0031808;FBg…	Dip-B;Hsc70-3;Jon99Ciii;hid;ex;epsilonTry;etaTry;thetaTry;Ance;Cp1;iotaTry;TppII;teq;Pisd;Nep2;Nepl21;Rpt3;Rpn1;CG7631;CG15255;cathD;CG6048;Nep6;sphe;CG4653;Ubr1;psh;Nep3;CG11912;CG11911;CG4259;Jon25Biii;Nepl5;CG18585;CG7025;Spn28Dc;Bace;CG17633;Ance-3;Nepl9;CG8586;Mmp2;CG12374;CG4847;CG11961;sona;CG3328;Ance-5;Jon65Aiii;CG10472;CG14820;CG9953;CG9372;CG11459;Sp7;ScsbetaA;CG16749;CG8773;CG8774;CG3…	9.447% (82/868)	7.04989e-12	11.15	FBgn0003357;FBgn0003863;FBgn0011554;FBgn0011555;FBgn0011556;FBgn0012037;FBgn0015001;FBgn0019928;FBgn0023197;FBgn0024997;FBgn0028381;FBgn0028945;FBgn0028950;FBgn0028983;FBgn0029826;FBgn0029827;FBgn0029828;FBgn0029843;FBgn0030653;FBgn0030774;FBgn0030775;FBgn0030776;FBgn0030778;FBgn0030926;FBgn0031081;FBgn0031249;FBgn0031808;FBgn0031929;FBgn0031930;FBgn0032049;FBgn0032144;FBgn0032213;FBgn0033438;FBg…	Jon99Ciii;alphaTry;etaTry;thetaTry;zetaTry;Ance;iotaTry;Ser8;Jon74E;CG2681;Decay;CG7631;CG15255;Spn55B;CG6041;CG6048;CG6067;Nep1;CG7860;sphe;CG9673;CG4653;CG4678;psh;Nep3;CG11911;Nepl5;CG18585;CG7025;Bace;CG17633;CG5390;Mmp2;Damm;CG12374;CG4847;CG11961;CG10051;CG11044;Swim;CG3328;Mmp1;CG1299;Jon65Aii;CG10472;CG14820;CG18417;CG3088;CG8329;CG7542;CG9372;ScsbetaA;CG16749;CG8773;CG8774;UQCR-C1;CG5246…
GO:0006635	fatty acid beta-oxidation	A fatty acid oxidation process that results in the complete oxidation of a long-chain fatty acid. Fatty acid beta-oxidation begins with the addition of coenzyme A to a fatty acid, and occurs by successive cycles of reactions during each of which the fatty acid is shortened by a two-carbon fragment removed as acetyl coenzyme A; the cycle continues until only two or three carbons remain (as acetyl-…	50% (18/36)	4.43968e-07	6.35	FBgn0010516;FBgn0025352;FBgn0027572;FBgn0028479;FBgn0030731;FBgn0031069;FBgn0031813;FBgn0032160;FBgn0032775;FBgn0034432;FBgn0034628;FBgn0034629;FBgn0035383;FBgn0037440;FBgn0039543;FBgn0040064;FBgn0261862;FBgn0286783	wal;Mtpbeta;ACOX1;Mtpalpha;Mfe2;Abcd3;Acox3;CG4598;CG17544;CG7461;Acox57D-p;Acox57D-d;CPT2;CRAT;CROT;yip2;whd;Etf-QO	13.889% (5/36)	0.604001	0.22	NA	NA
GO:0033540	fatty acid beta-oxidation using acyl-CoA oxidase	A fatty acid beta-oxidation pathway in which the initial step, which converts an acyl-CoA to a trans-2-enoyl-CoA, is catalyzed by acyl-CoA oxidase; the electrons removed by oxidation pass directly to oxygen and produce hydrogen peroxide, which is cleaved by peroxisomal catalases. Fatty acid beta-oxidation begins with the addition of coenzyme A to a fatty acid, and ends when only two or three carb…	85.714% (6/7)	5.59864e-07	6.25	FBgn0027572;FBgn0030731;FBgn0031813;FBgn0032775;FBgn0034628;FBgn0034629	ACOX1;Mfe2;Acox3;CG17544;Acox57D-p;Acox57D-d	42.857% (3/7)	0.00935904	2.03	FBgn0027572;FBgn0030731;FBgn0031813	ACOX1;Mfe2;Acox3
GO:0042381	hemolymph coagulation	Any process in which factors in the hemolymph (the invertebrate equivalent of vertebrate blood and lymph) precipitate into insoluble clots in order to prevent loss of body fluid, and at the same time prevent the movement of microbes. Hemolymph coagulation is also part of the invertebrate humoral immune response.	71.429% (5/7)	2.40747e-05	4.62	FBgn0001114;FBgn0029167;FBgn0031975;FBgn0032773;FBgn0033367	Glt;Hml;Tg;fon;PPO2	42.857% (3/7)	0.00935904	2.03	FBgn0029167;FBgn0033367;FBgn0283437	Hml;PPO2;PPO1
GO:0035008	positive regulation of melanization defense response	Any process that increases the rate or extent of the melanization defense response during injury or invasion.	71.429% (5/7)	2.40747e-05	4.62	FBgn0030926;FBgn0037515;FBgn0040321;FBgn0051217;FBgn0285896	psh;Sp7;GNBP3;modSP;btl	28.571% (2/7)	0.0796217	1.1	NA	NA
GO:0070831	basement membrane assembly	The aggregation, arrangement and bonding together of a set of components to form a basement membrane, a part of the extracellular region that consists of a thin layer of dense material found in various animal tissues interposed between the cells and the adjacent connective tissue.	71.429% (5/7)	2.40747e-05	4.62	FBgn0011828;FBgn0026403;FBgn0026562;FBgn0261800;FBgn0267348	Pxn;Ndg;SPARC;LanB1;LanB2	28.571% (2/7)	0.0796217	1.1	NA	NA
GO:0042335	cuticle development	The chemical reactions and pathways resulting in the formation of a cuticle, the outer layer of some animals and plants, which acts to prevent water loss.	20.567% (29/141)	2.5683e-05	4.59	FBgn0000317;FBgn0000527;FBgn0003162;FBgn0010019;FBgn0011591;FBgn0013763;FBgn0015623;FBgn0016797;FBgn0020521;FBgn0022702;FBgn0024846;FBgn0026077;FBgn0026415;FBgn0028968;FBgn0035985;FBgn0038714;FBgn0039594;FBgn0042627;FBgn0086357;FBgn0086687;FBgn0250871;FBgn0260653;FBgn0261260;FBgn0261341;FBgn0261797;FBgn0262125;FBgn0262126;FBgn0283531;FBgn0286203	ck;e;Pu;Cyp4g1;fng;Idgf6;Cpr;fz2;pio;Cht2;p38b;Gasp;Idgf4;gammaCOP;Cpr67B;Cpr92A;snu;FASN2;Sec61alpha;Desat1;pot;serp;mgl;verm;Dhc64C;Sec23;Sec24CD;Duox;stw	19.858% (28/141)	0.0492726	1.31	NA	NA
GO:0071711	basement membrane organization	A process that is carried out at the cellular level which results in the assembly, arrangement of constituent parts, or disassembly of the basement membrane.	52.174% (12/23)	3.5871e-05	4.45	FBgn0000299;FBgn0002526;FBgn0011828;FBgn0016075;FBgn0016984;FBgn0026403;FBgn0026562;FBgn0033438;FBgn0261800;FBgn0262125;FBgn0262126;FBgn0267348	Col4a1;LanA;Pxn;vkg;sktl;Ndg;SPARC;Mmp2;LanB1;Sec23;Sec24CD;LanB2	17.391% (4/23)	0.304069	0.52	NA	NA
GO:0034446	substrate adhesion-dependent cell spreading	The morphogenetic process that results in flattening of a cell as a consequence of its adhesion to a substrate.	50% (6/12)	5.53069e-05	4.26	FBgn0001250;FBgn0002526;FBgn0011722;FBgn0261800;FBgn0266084;FBgn0267348	if;LanA;Tig;LanB1;Fhos;LanB2	16.667% (2/12)	0.199776	0.7	NA	NA
GO:0007155	cell adhesion	The attachment of a cell, either to another cell or to an underlying substrate such as the extracellular matrix, via cell adhesion molecules.	15.351% (35/228)	6.98522e-05	4.16	FBgn0000547;FBgn0000636;FBgn0000711;FBgn0001083;FBgn0001250;FBgn0001987;FBgn0002526;FBgn0004397;FBgn0004647;FBgn0010434;FBgn0011722;FBgn0015777;FBgn0023095;FBgn0026403;FBgn0026562;FBgn0026721;FBgn0028482;FBgn0029830;FBgn0030617;FBgn0032666;FBgn0035498;FBgn0039709;FBgn0040309;FBgn0086359;FBgn0261261;FBgn0261800;FBgn0262125;FBgn0262126;FBgn0262473;FBgn0264975;FBgn0266084;FBgn0267348;FBgn0284247;FBg…	ed;Fas3;flw;fw;if;Gli;LanA;Vinc;N;cora;Tig;nrv2;caps;Ndg;SPARC;fat-spondin;bdl;Grip;CG9095;CG5758;Fit1;Cad99C;Jafrac1;Invadolysin;plx;LanB1;Sec23;Sec24CD;Tl;Nrg;Fhos;LanB2;ds;btl;18w	9.649% (22/228)	0.0346929	1.46	NA	NA
GO:0120252	hydrocarbon metabolic process	NA	80% (4/5)	9.1919e-05	4.04	FBgn0010019;FBgn0015623;FBgn0042627;FBgn0086687	Cyp4g1;Cpr;FASN2;Desat1	60% (3/5)	0.0029706	2.53	FBgn0010019;FBgn0015623;FBgn0042627	Cyp4g1;Cpr;FASN2
GO:1901576	organic substance biosynthetic process	NA	4.648% (151/3249)	0.000165557	3.78	FBgn0000053;FBgn0000370;FBgn0000527;FBgn0000559;FBgn0001142;FBgn0001145;FBgn0001208;FBgn0001218;FBgn0002069;FBgn0002939;FBgn0003162;FBgn0003277;FBgn0003360;FBgn0004647;FBgn0004797;FBgn0005674;FBgn0010019;FBgn0010217;FBgn0010397;FBgn0010412;FBgn0011205;FBgn0011211;FBgn0011336;FBgn0011591;FBgn0011837;FBgn0012037;FBgn0013673;FBgn0015623;FBgn0016984;FBgn0019644;FBgn0020235;FBgn0020236;FBgn0020513;FBg…	Gart;crc;e;eEF2;Gs1;Gs2;Hn;Hsc70-3;AspRS;ninaD;Pu;Polr2A;sesB;N;mdy;GluProRS;Cyp4g1;ATPsynbeta;LamC;RpS19a;fbl;blw;Stt3B;fng;Tis11;Ance;mt:ATPase8;Cpr;sktl;ATPsynB;ATPsyngamma;ATPCL;Paics;scu;Oat;aay;CG2918;santa-maria;Inos;Pisd;AlaRS;Tps1;Nep2;ACOX1;Nepl21;PCB;Dp1;Pdha;CG10802;Shmt;Efr;CG12116;regucalcin;Cyp311a1;Nep6;CG15743;CG11162;CG5321;hiw;sphe;psh;CG6659;Nep3;Sf3b1;SerRS;CG11149;Nepl5;CG51…	4.217% (137/3249)	0.00507407	2.29	FBgn0000459;FBgn0000490;FBgn0001145;FBgn0001168;FBgn0001311;FBgn0001320;FBgn0002939;FBgn0002985;FBgn0003360;FBgn0003388;FBgn0004034;FBgn0004618;FBgn0004914;FBgn0005612;FBgn0005626;FBgn0010019;FBgn0010217;FBgn0010612;FBgn0011211;FBgn0011296;FBgn0011361;FBgn0012037;FBgn0014391;FBgn0015623;FBgn0016119;FBgn0016120;FBgn0016691;FBgn0019644;FBgn0020235;FBgn0020764;FBgn0020912;FBgn0025697;FBgn0026565;FBg…	disco;dpp;Gs2;h;kkv;kni;ninaD;odd;sesB;shd;y;gl;Hnf4;Sox14;ple;Cyp4g1;ATPsynbeta;ATPsynG;blw;l(2)efl;ND-ACP;Ance;sun;Cpr;ATPsynCF6;ATPsynD;ATPsynO;ATPsynB;ATPsyngamma;Alas;Ptx1;santa-maria;Ass;Tehao;ACOX1;Pdha;ATPsyndelta;Chs2;Fad2;Nep1;SmydA-4;regucalcin;Cyp311a1;CG11162;CG5321;hiw;CG7860;CG8206;sphe;CG4678;psh;tgy;Nep3;CG3662;CG11149;Nepl5;CG5177;CG8419;AstC;Hacd1;SmydA-5;Dgat2;CG1946;PGRP-SC1b…
GO:0010889	regulation of sequestering of triglyceride	Any process that modulates the rate, frequency or extent of sequestering of triglyceride. Triglyceride sequestration is the process of binding or confining any triester of glycerol such that it is separated from other components of a biological system.	66.667% (4/6)	0.0002612	3.58	FBgn0030608;FBgn0036816;FBgn0039114;FBgn0263120	Lsd-2;Indy;Lsd-1;Acsl	33.333% (2/6)	0.0595466	1.23	NA	NA
GO:0009071	serine family amino acid catabolic process	The chemical reactions and pathways resulting in the breakdown of amino acids of the serine family, comprising cysteine, glycine, homoserine, selenocysteine and serine.	66.667% (4/6)	0.0002612	3.58	FBgn0029823;FBgn0036762;FBgn0037684;FBgn0037801	Shmt;CG7430;Srr;CG3999	16.667% (1/6)	0.349821	0.46	NA	NA
GO:0006633	fatty acid biosynthetic process	The chemical reactions and pathways resulting in the formation of a fatty acid, any of the aliphatic monocarboxylic acids that can be liberated by hydrolysis from naturally occurring fats and oils. Fatty acids are predominantly straight-chain acids of 4 to 24 carbon atoms, which may be saturated or unsaturated; branched fatty acids and hydroxy fatty acids also occur, and very long chain acids of …	22.222% (16/72)	0.000315825	3.5	FBgn0020236;FBgn0033733;FBgn0034382;FBgn0035471;FBgn0036821;FBgn0037763;FBgn0037765;FBgn0039156;FBgn0039184;FBgn0039756;FBgn0039774;FBgn0042627;FBgn0086687;FBgn0263120;FBgn0267828;FBgn0283427	ATPCL;CG8834;CG18609;Sc2;CG3961;CG16904;CG9458;CG6178;CG6432;CG9743;CDase;FASN2;Desat1;Acsl;Fatp1;FASN1	34.722% (25/72)	0.000390507	3.41	FBgn0011361;FBgn0029172;FBgn0032394;FBgn0033733;FBgn0034382;FBgn0035471;FBgn0036821;FBgn0037762;FBgn0037763;FBgn0037764;FBgn0037765;FBgn0037996;FBgn0038130;FBgn0039030;FBgn0039184;FBgn0039755;FBgn0039756;FBgn0039774;FBgn0042627;FBgn0050008;FBgn0051522;FBgn0051523;FBgn0263120;FBgn0267828;FBgn0287184	ND-ACP;Fad2;Hacd1;CG8834;CG18609;Sc2;CG3961;eloF;CG16904;CG9459;CG9458;CG4830;CG8630;CG6660;CG6432;CG15531;CG9743;CDase;FASN2;CG30008;CG31522;CG31523;Acsl;Fatp1;FASN3
GO:0001676	long-chain fatty acid metabolic process	The chemical reactions and pathways involving a long-chain fatty acid, a fatty acid with an aliphatic tail of 13 to 21 carbons.	28.571% (8/28)	0.000346028	3.46	FBgn0000527;FBgn0033733;FBgn0036821;FBgn0039156;FBgn0039184;FBgn0039774;FBgn0263120;FBgn0267828	e;CG8834;CG3961;CG6178;CG6432;CDase;Acsl;Fatp1	25% (7/28)	0.00242063	2.62	FBgn0033733;FBgn0036821;FBgn0037996;FBgn0039184;FBgn0039774;FBgn0263120;FBgn0267828	CG8834;CG3961;CG4830;CG6432;CDase;Acsl;Fatp1
GO:0009058	biosynthetic process	The chemical reactions and pathways resulting in the formation of substances; typically the energy-requiring part of metabolism in which simpler substances are transformed into more complex ones.	4.83% (158/3271)	0.000346992	3.46	FBgn0000053;FBgn0000370;FBgn0000527;FBgn0000559;FBgn0000592;FBgn0001142;FBgn0001145;FBgn0001208;FBgn0001218;FBgn0002069;FBgn0002939;FBgn0003162;FBgn0003277;FBgn0003360;FBgn0004647;FBgn0004797;FBgn0005674;FBgn0010019;FBgn0010217;FBgn0010397;FBgn0010412;FBgn0011205;FBgn0011211;FBgn0011336;FBgn0011591;FBgn0011837;FBgn0012037;FBgn0013673;FBgn0015623;FBgn0015737;FBgn0016984;FBgn0019644;FBgn0020235;FBg…	Gart;crc;e;eEF2;Est-6;Gs1;Gs2;Hn;Hsc70-3;AspRS;ninaD;Pu;Polr2A;sesB;N;mdy;GluProRS;Cyp4g1;ATPsynbeta;LamC;RpS19a;fbl;blw;Stt3B;fng;Tis11;Ance;mt:ATPase8;Cpr;Hmu;sktl;ATPsynB;ATPsyngamma;ATPCL;Paics;scu;Oat;aay;CG2918;santa-maria;Inos;Pisd;AlaRS;Tps1;Nep2;ACOX1;Nepl21;PCB;Dp1;Pdha;CG10802;Shmt;Efr;CG12116;regucalcin;Cyp311a1;Nep6;CG15743;CG11162;CG5321;hiw;sphe;psh;CG6659;Nep3;Sf3b1;SerRS;CG11149;…	4.219% (138/3271)	0.703487	0.15	NA	NA
GO:0009084	glutamine family amino acid biosynthetic process	The chemical reactions and pathways resulting in the formation of amino acids of the glutamine family, comprising arginine, glutamate, glutamine and proline.	45.455% (5/11)	0.000422885	3.37	FBgn0001142;FBgn0001145;FBgn0022774;FBgn0036663;FBgn0037146	Gs1;Gs2;Oat;CG9674;P5CS	27.273% (3/11)	0.0358376	1.45	NA	NA
GO:0009437	carnitine metabolic process	The chemical reactions and pathways involving carnitine (hydroxy-trimethyl aminobutyric acid), a compound that participates in the transfer of acyl groups across the inner mitochondrial membrane.	57.143% (4/7)	0.000577368	3.24	FBgn0030575;FBgn0037440;FBgn0038795;FBgn0261862	CG5321;CRAT;CG4335;whd	14.286% (1/7)	0.394854	0.4	NA	NA
GO:0043252	sodium-independent organic anion transport	The directed, sodium-independent, movement of organic anions into, out of or within a cell, or between cells, by means of some agent such as a transporter or pore.	57.143% (4/7)	0.000577368	3.24	FBgn0032433;FBgn0032435;FBgn0034715;FBgn0036732	Oatp33Ea;Oatp33Eb;Oatp58Db;Oatp74D	28.571% (2/7)	0.0796217	1.1	NA	NA
GO:0035725	sodium ion transmembrane transport	A process in which a sodium ion is transported from one side of a membrane to the other by means of some agent such as a transporter or pore.	17.647% (12/68)	0.00060361	3.22	FBgn0010497;FBgn0011603;FBgn0015777;FBgn0029950;FBgn0031935;FBgn0031936;FBgn0037895;FBgn0039915;FBgn0039941;FBgn0250757;FBgn0259111;FBgn0265767	dmGlut;ine;nrv2;rumpel;CG13793;CG13794;bumpel;Gat;CG17167;kumpel;Ndae1;zyd	13.235% (9/68)	0.02816	1.55	NA	NA
GO:0006955	immune response	Any immune system process that functions in the calibrated response of an organism to a potential internal or invasive threat.	12.5% (41/328)	0.000612035	3.21	FBgn0001083;FBgn0001114;FBgn0002526;FBgn0004428;FBgn0004507;FBgn0010389;FBgn0013770;FBgn0014000;FBgn0014033;FBgn0015924;FBgn0024846;FBgn0028396;FBgn0029167;FBgn0030774;FBgn0030926;FBgn0031973;FBgn0031975;FBgn0032773;FBgn0033339;FBgn0033367;FBgn0033438;FBgn0034229;FBgn0034647;FBgn0035379;FBgn0037396;FBgn0037515;FBgn0039709;FBgn0040321;FBgn0041181;FBgn0051217;FBgn0087035;FBgn0250848;FBgn0261797;FBg…	fw;Glt;LanA;LysE;GlyP;htl;Cp1;Hf;Sr-CI;crq;p38b;TotA;Hml;sphe;psh;Spn28Dc;Tg;fon;Sec31;PPO2;Mmp2;CG4847;pirk;spz5;CG11459;Sp7;Cad99C;GNBP3;Tep3;modSP;AGO2;26-29-p;Dhc64C;LanB1;Spn77Ba;Tl;Nrg;Duox;btl;Nplp2;18w	7.927% (26/328)	0.477181	0.32	NA	NA
GO:0006099	tricarboxylic acid cycle	A nearly universal metabolic pathway in which the acetyl group of acetyl coenzyme A is effectively oxidized to two CO2 and four pairs of electrons are transferred to coenzymes. The acetyl group combines with oxaloacetate to form citrate, which undergoes successive transformations to isocitrate, 2-oxoglutarate, succinyl-CoA, succinate, fumarate, malate, and oxaloacetate again, thus completing the …	23.684% (9/38)	0.000684879	3.16	FBgn0004888;FBgn0010100;FBgn0020236;FBgn0027291;FBgn0037643;FBgn0038922;FBgn0039358;FBgn0262559;FBgn0286222	Scsalpha1;mAcon1;ATPCL;Idh3a;ScsbetaA;Idh3b;Idh3g;Mdh2;Fum1	42.105% (16/38)	1.22946e-09	8.91	FBgn0004888;FBgn0010100;FBgn0010352;FBgn0014028;FBgn0027291;FBgn0033274;FBgn0037643;FBgn0037873;FBgn0037891;FBgn0038922;FBgn0039112;FBgn0039358;FBgn0261439;FBgn0261955;FBgn0262559;FBgn0286222	Scsalpha1;mAcon1;Ogdh;SdhB;Idh3a;CG14757;ScsbetaA;SdhC;CG5214;Idh3b;SdhD;Idh3g;SdhA;kdn;Mdh2;Fum1
GO:0035149	lumen formation, open tracheal system	Creation of the central hole of a tube in an open tracheal system through which gases flow.	25.806% (8/31)	0.00073531	3.13	FBgn0028968;FBgn0039620;FBgn0261797;FBgn0262125;FBgn0262126;FBgn0263598;FBgn0266369;FBgn0285896	gammaCOP;wat;Dhc64C;Sec23;Sec24CD;Vha68-2;Mtp;btl	3.226% (1/31)	0.892179	0.05	NA	NA
GO:0015986	proton motive force-driven ATP synthesis	The transport of protons across a membrane to generate an electrochemical gradient (proton-motive force) that powers ATP synthesis.	28% (7/25)	0.000783175	3.11	FBgn0010217;FBgn0011211;FBgn0013673;FBgn0019644;FBgn0020235;FBgn0039830;FBgn0263598	ATPsynbeta;blw;mt:ATPase8;ATPsynB;ATPsyngamma;ATPsynC;Vha68-2	52% (13/25)	9.11924e-07	6.04	FBgn0010217;FBgn0010612;FBgn0011211;FBgn0014391;FBgn0016119;FBgn0016120;FBgn0016691;FBgn0019644;FBgn0020235;FBgn0028342;FBgn0035032;FBgn0038224;FBgn0039830	ATPsynbeta;ATPsynG;blw;sun;ATPsynCF6;ATPsynD;ATPsynO;ATPsynB;ATPsyngamma;ATPsyndelta;ATPsynF;ATPsynE;ATPsynC
GO:0032504	multicellular organism reproduction	The biological process in which new individuals are produced by one or two multicellular organisms. The new individuals inherit some proportion of their genetic material from the parent or parents.	5.184% (55/1061)	0.000809678	3.09	FBgn0000042;FBgn0000319;FBgn0000477;FBgn0000547;FBgn0000592;FBgn0000711;FBgn0001250;FBgn0001987;FBgn0003360;FBgn0003463;FBgn0004512;FBgn0004583;FBgn0004647;FBgn0004797;FBgn0010389;FBgn0010397;FBgn0011205;FBgn0011591;FBgn0011695;FBgn0013563;FBgn0014388;FBgn0015797;FBgn0016984;FBgn0020508;FBgn0027108;FBgn0027570;FBgn0027586;FBgn0027932;FBgn0028968;FBgn0029093;FBgn0030562;FBgn0032494;FBgn0033438;FBg…	Act5C;Chc;DNaseII;ed;Est-6;flw;if;Gli;sesB;sog;Mdr49;ex;N;mdy;htl;LamC;fbl;fng;EbpIII;Pex1;sty;Rab6;sktl;Ag5r2;Inx2;Nep2;CG5867;Akap200;gammaCOP;cathD;CG9400;CG5945;Mmp2;CG6628;Plod;ScsbetaA;scpr-C;scpr-A;CG7079;CG11852;CG14259;Cad99C;Jafrac1;pain;spri;Invadolysin;Desat1;bbg;AGO2;alpha-Spec;Su(var)3-3;Dhc64C;Nrg;btl;18w	2.828% (30/1061)	0.11547	0.94	NA	NA
GO:0070328	triglyceride homeostasis	Any process involved in the maintenance of an internal steady state of triglyceride within an organism or cell.	25% (8/32)	0.000924143	3.03	FBgn0011205;FBgn0025595;FBgn0035383;FBgn0036996;FBgn0038074;FBgn0086687;FBgn0267828;FBgn0283427	fbl;AkhR;CPT2;mag;Gnmt;Desat1;Fatp1;FASN1	12.5% (4/32)	0.17756	0.75	NA	NA
GO:0035336	long-chain fatty-acyl-CoA metabolic process	The chemical reactions and pathways involving long-chain fatty-acyl-CoAs, any derivative of coenzyme A in which the sulfhydryl group is in a thioester linkage with a long-chain fatty-acyl group. Long-chain fatty-acyl-CoAs have chain lengths of C13 or more.	38.462% (5/13)	0.00105325	2.98	FBgn0032055;FBgn0034142;FBgn0038449;FBgn0039620;FBgn0263120	Sgp;CG8306;CG17562;wat;Acsl	46.154% (6/13)	0.0001211	3.92	FBgn0023550;FBgn0029821;FBgn0032055;FBgn0038449;FBgn0038450;FBgn0263120	FarO;CG4020;Sgp;CG17562;CG17560;Acsl
GO:0008363	larval chitin-based cuticle development	Synthesis and deposition of a chitin-based larval cuticle. The insect larval cuticle is a secretion from epidermal cells that is shed at each molt. An example of this is found in Drosophila melanogaster.	26.923% (7/26)	0.00108242	2.97	FBgn0000317;FBgn0003162;FBgn0016797;FBgn0022702;FBgn0260653;FBgn0261341;FBgn0262125	ck;Pu;fz2;Cht2;serp;verm;Sec23	11.538% (3/26)	0.267113	0.57	NA	NA
GO:0006189	'de novo' IMP biosynthetic process	The chemical reactions and pathways resulting in the formation of IMP, inosine monophosphate, by the stepwise assembly of a purine ring on ribose 5-phosphate.	50% (4/8)	0.00109406	2.96	FBgn0000053;FBgn0020513;FBgn0039241;FBgn0041194	Gart;Paics;CG11089;Prat2	0% (0/8)	1	0	NA	NA
GO:1905954	positive regulation of lipid localization	NA	38.889% (7/18)	0.00109838	2.96	FBgn0015808;FBgn0029975;FBgn0030608;FBgn0032136;FBgn0032715;FBgn0039114;FBgn0263120	ScpX;spidey;Lsd-2;Apoltp;CG17597;Lsd-1;Acsl	22.222% (4/18)	1	0	NA	NA
GO:0051693	actin filament capping	The binding of a protein or protein complex to the end of an actin filament, thus preventing the addition, exchange or removal of further actin subunits.	28.571% (4/14)	0.00111236	2.95	FBgn0004167;FBgn0010225;FBgn0250788;FBgn0250789	kst;Gel;beta-Spec;alpha-Spec	7.143% (1/14)	0.633937	0.2	NA	NA
GO:0005975	carbohydrate metabolic process	The chemical reactions and pathways involving carbohydrates, any of a group of organic compounds based of the general formula Cx(H2O)y.	15.447% (38/246)	0.00190049	2.72	FBgn0000370;FBgn0000579;FBgn0001091;FBgn0001128;FBgn0002571;FBgn0004507;FBgn0004647;FBgn0013763;FBgn0020415;FBgn0022702;FBgn0025595;FBgn0026415;FBgn0027560;FBgn0027580;FBgn0027611;FBgn0028916;FBgn0030362;FBgn0031907;FBgn0032068;FBgn0032069;FBgn0032253;FBgn0034618;FBgn0036752;FBgn0037363;FBgn0038074;FBgn0040321;FBgn0041629;FBgn0044452;FBgn0052499;FBgn0053080;FBgn0053138;FBgn0260653;FBgn0261341;FBg…	crc;Eno;Gapdh1;Gpdh1;Mal-A3;GlyP;N;Idgf6;Idgf2;Cht2;AkhR;Idgf4;Tps1;PCB;LManII;CG33090;regucalcin;CG5171;LManV;LManVI;LManI;CG9485;Adgf-A;Atg17;Gnmt;GNBP3;Hexo2;Atg2;Cda4;CG33080;AGBE;serp;verm;Cht6;Galt;GlyS;PyK;FASN1	10.569% (26/246)	0.0227329	1.64	NA	NA
GO:0019752	carboxylic acid metabolic process	The chemical reactions and pathways involving carboxylic acids, any organic acid containing one or more carboxyl (COOH) groups or anions (COO-).	22.021% (85/386)	0.00199948	2.7	FBgn0000527;FBgn0000565;FBgn0000579;FBgn0001091;FBgn0001142;FBgn0001145;FBgn0001208;FBgn0002069;FBgn0004647;FBgn0005674;FBgn0010516;FBgn0010591;FBgn0020236;FBgn0021765;FBgn0022774;FBgn0023129;FBgn0025352;FBgn0027094;FBgn0027291;FBgn0027572;FBgn0027580;FBgn0028325;FBgn0028479;FBgn0028916;FBgn0029664;FBgn0029823;FBgn0030362;FBgn0030731;FBgn0031069;FBgn0031497;FBgn0031813;FBgn0031860;FBgn0032160;FBg…	e;MsrA;Eno;Gapdh1;Gs1;Gs2;Hn;AspRS;N;GluProRS;wal;Sply;ATPCL;scu;Oat;aay;Mtpbeta;AlaRS;Idh3a;ACOX1;PCB;Pdha;Mtpalpha;CG33090;CG10802;Shmt;regucalcin;Mfe2;Abcd3;SerRS;Acox3;Daao2;CG4598;CG10621;CG17544;CG8665;CG8839;CG8834;Had2;CG18609;CG7461;Hacl;Acox57D-p;Acox57D-d;CPT2;Sc2;CG7560;CG9674;CG7430;CG3961;CG5618;P5CS;CRAT;CG7910;Srr;CG16904;CG9458;CG3999;Gnmt;yellow-f2;Hibch;Idh3b;CG6178;CG6432;Idh3…	16.839% (65/386)	0.0372569	1.43	NA	NA
GO:0006032	chitin catabolic process	The chemical reactions and pathways resulting in the breakdown of chitin, a linear polysaccharide consisting of beta-(1->4)-linked N-acetyl-D-glucosamine residues.	33.333% (5/15)	0.00219813	2.66	FBgn0013763;FBgn0020415;FBgn0022702;FBgn0026415;FBgn0263132	Idgf6;Idgf2;Cht2;Idgf4;Cht6	6.667% (1/15)	0.659312	0.18	NA	NA
GO:0042060	wound healing	The series of events that restore integrity to a damaged tissue, following an injury.	20.455% (18/88)	0.00244466	2.61	FBgn0000547;FBgn0001114;FBgn0004167;FBgn0013763;FBgn0022702;FBgn0026415;FBgn0028479;FBgn0028646;FBgn0029167;FBgn0031975;FBgn0032733;FBgn0032773;FBgn0033367;FBgn0033438;FBgn0039113;FBgn0039241;FBgn0044452;FBgn0266084	ed;Glt;kst;Idgf6;Cht2;Idgf4;Mtpalpha;aralar1;Hml;Tg;CG15170;fon;PPO2;Mmp2;udt;CG11089;Atg2;Fhos	11.364% (10/88)	0.328788	0.48	NA	NA
GO:1902600	proton transmembrane transport	NA	16.049% (13/81)	0.00249146	2.6	FBgn0010217;FBgn0011211;FBgn0013673;FBgn0019644;FBgn0020235;FBgn0028670;FBgn0032373;FBgn0035600;FBgn0038613;FBgn0039830;FBgn0259111;FBgn0262736;FBgn0263598	ATPsynbeta;blw;mt:ATPase8;ATPsynB;ATPsyngamma;Vha100-2;Vha100-5;Cyt-c1;Vha100-4;ATPsynC;Ndae1;Vha16-1;Vha68-2	24.691% (20/81)	6.26159e-07	6.2	FBgn0010217;FBgn0010612;FBgn0011211;FBgn0014391;FBgn0016119;FBgn0016120;FBgn0016691;FBgn0019644;FBgn0020235;FBgn0021906;FBgn0030718;FBgn0031865;FBgn0032373;FBgn0034877;FBgn0035032;FBgn0035600;FBgn0038224;FBgn0039830;FBgn0040377;FBgn0259150	ATPsynbeta;ATPsynG;blw;sun;ATPsynCF6;ATPsynD;ATPsynO;ATPsynB;ATPsyngamma;RFeSP;ND-20;Nha1;Vha100-5;levy;ATPsynF;Cyt-c1;ATPsynE;ATPsynC;Vha36-3;OtopLc
GO:0006820	monoatomic anion transport	The directed movement of a monoatomic anion, into, out of or within a cell, or between cells, by means of some agent such as a transporter or pore. Monatomic anions (also called simple anions) are negatively charged ions consisting of exactly one atom.	13.636% (9/66)	0.00251385	2.6	FBgn0010497;FBgn0010651;FBgn0024365;FBgn0031645;FBgn0033048;FBgn0033234;FBgn0036816;FBgn0038799;FBgn0259111	dmGlut;MFS14;CG12773;CG3036;CG7881;MFS12;Indy;MFS9;Ndae1	13.636% (9/66)	0.0608933	1.22	NA	NA
GO:0043171	peptide catabolic process	The chemical reactions and pathways resulting in the breakdown of peptides, compounds of 2 or more (but usually less than 100) amino acids where the alpha carboxyl group of one is bound to the alpha amino group of another.	27.273% (6/22)	0.00251547	2.6	FBgn0038135;FBgn0038136;FBgn0051198;FBgn0051233;FBgn0051343;FBgn0263236	CG8773;CG8774;CG31198;CG31233;CG31343;SP1029	31.818% (7/22)	0.000501866	3.3	FBgn0038135;FBgn0038136;FBgn0051198;FBgn0051233;FBgn0051343;FBgn0051445;FBgn0285963	CG8773;CG8774;CG31198;CG31233;CG31343;CG31445;CG46339
GO:0046683	response to organophosphorus	Any process that results in a change in state or activity of a cell or an organism (in terms of movement, secretion, enzyme production, gene expression, etc.) as a result of an organophosphorus stimulus. Organophosphorus is a compound containing phosphorus bound to an organic molecule; several organophosphorus compounds are used as insecticides, and they are highly toxic cholinesterase inhibitors.	60% (3/5)	0.00264732	2.58	FBgn0015575;FBgn0025454;FBgn0283531	alpha-Est7;Cyp6g1;Duox	0% (0/5)	1	0	NA	NA
GO:0035999	tetrahydrofolate interconversion	The chemical reactions and pathways by which one-carbon (C1) units are transferred between tetrahydrofolate molecules, to synthesise other tetrahydrofolate molecules.	60% (3/5)	0.00264732	2.58	FBgn0010222;FBgn0029823;FBgn0036157	Nmdmc;Shmt;CG7560	0% (0/5)	1	0	NA	NA
GO:0006563	L-serine metabolic process	The chemical reactions and pathways involving L-serine, the L-enantiomer of serine, i.e. (2S)-2-amino-3-hydroxypropanoic acid.	60% (3/5)	0.00264732	2.58	FBgn0023129;FBgn0029823;FBgn0037684	aay;Shmt;Srr	0% (0/5)	1	0	NA	NA
GO:0019915	lipid storage	The accumulation and maintenance in cells or tissues of lipids, compounds soluble in organic solvents but insoluble or sparingly soluble in aqueous solvents. Lipid reserves can be accumulated during early developmental stages for mobilization and utilization at later stages of development.	23.729% (14/59)	0.00283438	2.55	FBgn0004797;FBgn0011211;FBgn0015575;FBgn0025724;FBgn0028968;FBgn0029975;FBgn0030608;FBgn0033205;FBgn0036816;FBgn0039114;FBgn0086359;FBgn0087002;FBgn0263120;FBgn0283427	mdy;blw;alpha-Est7;beta'COP;gammaCOP;spidey;Lsd-2;Rdh1;Indy;Lsd-1;Invadolysin;apolpp;Acsl;FASN1	10.169% (6/59)	0.511231	0.29	NA	NA
GO:0055088	lipid homeostasis	Any process involved in the maintenance of an internal steady state of lipid within an organism or cell.	20.482% (17/83)	0.00284472	2.55	FBgn0000416;FBgn0011205;FBgn0025595;FBgn0027572;FBgn0028480;FBgn0031813;FBgn0032775;FBgn0034628;FBgn0034629;FBgn0035383;FBgn0036996;FBgn0038074;FBgn0086687;FBgn0259682;FBgn0261675;FBgn0267828;FBgn0283427	Sap-r;fbl;AkhR;ACOX1;CG17841;Acox3;CG17544;Acox57D-p;Acox57D-d;CPT2;mag;Gnmt;Desat1;Jabba;Npc1b;Fatp1;FASN1	12.048% (10/83)	0.118227	0.93	NA	NA
GO:0006085	acetyl-CoA biosynthetic process	The chemical reactions and pathways resulting in the formation of acetyl-CoA, a derivative of coenzyme A in which the sulfhydryl group is acetylated.	40% (4/10)	0.00294746	2.53	FBgn0020236;FBgn0028325;FBgn0039635;FBgn0283658	ATPCL;Pdha;Pdhb;muc	30% (3/10)	0.027446	1.56	NA	NA
GO:0006013	mannose metabolic process	The chemical reactions and pathways involving mannose, the aldohexose manno-hexose, the C-2 epimer of glucose. The D-(+)-form is widely distributed in mannans and hemicelluloses and is of major importance in the core oligosaccharide of N-linked oligosaccharides of glycoproteins.	40% (4/10)	0.00294746	2.53	FBgn0027611;FBgn0032068;FBgn0032069;FBgn0032253	LManII;LManV;LManVI;LManI	40% (4/10)	0.0034104	2.47	FBgn0027611;FBgn0032068;FBgn0032069;FBgn0032253	LManII;LManV;LManVI;LManI
GO:1903053	regulation of extracellular matrix organization	NA	40% (4/10)	0.00294746	2.53	FBgn0026403;FBgn0033438;FBgn0262125;FBgn0262126	Ndg;Mmp2;Sec23;Sec24CD	20% (2/10)	0.148916	0.83	NA	NA
GO:0021782	glial cell development	The process aimed at the progression of a glial cell over time, from initial commitment of the cell to a specific fate, to the fully functional differentiated cell.	25.806% (8/31)	0.00298297	2.53	FBgn0000719;FBgn0010389;FBgn0010434;FBgn0013563;FBgn0014388;FBgn0015777;FBgn0020299;FBgn0264975	fog;htl;cora;Pex1;sty;nrv2;stumps;Nrg	16.129% (5/31)	0.303785	0.52	NA	NA
GO:0006541	glutamine metabolic process	The chemical reactions and pathways involving glutamine, 2-amino-4-carbamoylbutanoic acid.	31.25% (5/16)	0.00302426	2.52	FBgn0001142;FBgn0001145;FBgn0036663;FBgn0270926;FBgn0287209	Gs1;Gs2;CG9674;AsnS;Gfat1	12.5% (2/16)	0.305027	0.52	NA	NA
GO:0072593	reactive oxygen species metabolic process	The chemical reactions and pathways involving a reactive oxygen species, any molecules or ions formed by the incomplete one-electron reduction of oxygen. They contribute to the microbicidal activity of phagocytes, regulation of signal transduction and gene expression, and the oxidative damage to biopolymers.	22.5% (9/40)	0.00435689	2.36	FBgn0000261;FBgn0011828;FBgn0017566;FBgn0027572;FBgn0033631;FBgn0040309;FBgn0261554;FBgn0266582;FBgn0283531	Cat;Pxn;ND-75;ACOX1;Sod3;Jafrac1;CG42672;ND-30;Duox	15% (6/40)	0.00476492	2.32	FBgn0000261;FBgn0011828;FBgn0017566;FBgn0027572;FBgn0035103;FBgn0266582	Cat;Pxn;ND-75;ACOX1;Vdup1;ND-30
GO:0002252	immune effector process	Any process of the immune system that executes a component of an immune response. An effector immune process takes place after its activation.	9.322% (11/118)	0.00440066	2.36	FBgn0001083;FBgn0002526;FBgn0015924;FBgn0030774;FBgn0030926;FBgn0033367;FBgn0035379;FBgn0040099;FBgn0261797;FBgn0262473;FBgn0264975	fw;LanA;crq;sphe;psh;PPO2;spz5;lectin-28C;Dhc64C;Tl;Nrg	11.017% (13/118)	0.132878	0.88	NA	NA
GO:0008340	determination of adult lifespan	The pathways that regulate the duration of the adult phase of the life-cycle of an animal.	12.5% (20/160)	0.00462685	2.33	FBgn0000261;FBgn0000565;FBgn0003360;FBgn0004507;FBgn0004647;FBgn0015575;FBgn0020653;FBgn0024846;FBgn0025352;FBgn0026439;FBgn0028479;FBgn0028695;FBgn0031461;FBgn0035623;FBgn0036816;FBgn0038074;FBgn0040309;FBgn0051148;FBgn0053138;FBgn0263316	Cat;MsrA;sesB;GlyP;N;alpha-Est7;Trxr-1;p38b;Mtpbeta;Eaat1;Mtpalpha;Rpn1;daw;mthl2;Indy;Gnmt;Jafrac1;Gba1a;AGBE;Mrp4	11.875% (19/160)	0.0144742	1.84	NA	NA
GO:0030149	sphingolipid catabolic process	The chemical reactions and pathways resulting in the breakdown of sphingolipids, any of a class of lipids containing the long-chain amine diol sphingosine or a closely related base (a sphingoid).	43.75% (7/16)	0.00495911	2.3	FBgn0010591;FBgn0028916;FBgn0039768;FBgn0039769;FBgn0039774;FBgn0041629;FBgn0051148	Sply;CG33090;CG15533;CG15534;CDase;Hexo2;Gba1a	37.5% (6/16)	0.347942	0.46	NA	NA
GO:0031669	cellular response to nutrient levels	Any process that results in a change in state or activity of a cell (in terms of movement, secretion, enzyme production, gene expression, etc.) as a result of a stimulus reflecting the presence, absence, or concentration of nutrients.	11.702% (11/94)	0.00498498	2.3	FBgn0003997;FBgn0025595;FBgn0029975;FBgn0031461;FBgn0033782;FBgn0036752;FBgn0037363;FBgn0038074;FBgn0044452;FBgn0052654;FBgn0266064	hid;AkhR;spidey;daw;sug;Adgf-A;Atg17;Gnmt;Atg2;Sec16;GlyS	7.447% (7/94)	0.00568689	2.25	FBgn0025595;FBgn0029783;FBgn0029975;FBgn0031461;FBgn0033782;FBgn0036752;FBgn0044047	AkhR;Sirt4;spidey;daw;sug;Adgf-A;Ilp6
GO:0042438	melanin biosynthetic process	The chemical reactions and pathways resulting in the formation of melanins, pigments largely of animal origin. High molecular weight polymers of indole quinone, they are irregular polymeric structures and are divided into three groups: allomelanins in the plant kingdom and eumelanins and phaeomelanins in the animal kingdom.	45.455% (5/11)	0.00499621	2.3	FBgn0000527;FBgn0031973;FBgn0033367;FBgn0038105;FBgn0262057	e;Spn28Dc;PPO2;yellow-f2;Spn77Ba	18.182% (2/11)	0.349536	0.46	NA	NA
GO:0045216	cell-cell junction organization	A process that is carried out at the cellular level which results in the assembly, arrangement of constituent parts, or disassembly of a cell-cell junction. A cell-cell junction is a specialized region of connection between two cells.	10% (8/80)	0.00503156	2.3	FBgn0001987;FBgn0004167;FBgn0010434;FBgn0015777;FBgn0033438;FBgn0261802;FBgn0264975;FBgn0265413	Gli;kst;cora;nrv2;Mmp2;CG42748;Nrg;CG44325	12.5% (10/80)	0.302756	0.52	NA	NA
GO:0035459	vesicle cargo loading	The formation of a macromolecular complex between the coat proteins and proteins and/or lipoproteins that are going to be transported by a vesicle.	50% (3/6)	0.00503345	2.3	FBgn0033339;FBgn0262125;FBgn0262126	Sec31;Sec23;Sec24CD	0% (0/6)	1	0	NA	NA
GO:0009113	purine nucleobase biosynthetic process	The chemical reactions and pathways resulting in the formation of purine nucleobases, one of the two classes of nitrogen-containing ring compounds found in DNA and RNA, which include adenine and guanine.	50% (3/6)	0.00503345	2.3	FBgn0000053;FBgn0029823;FBgn0041194	Gart;Shmt;Prat2	0% (0/6)	1	0	NA	NA
GO:0040037	negative regulation of fibroblast growth factor receptor signaling pathway	Any process that stops, prevents, or reduces the frequency, rate or extent of fibroblast growth factor receptor signaling pathway activity.	50% (3/6)	0.00503345	2.3	FBgn0014388;FBgn0033438;FBgn0284408	sty;Mmp2;trol	16.667% (1/6)	0.349821	0.46	NA	NA
GO:0015813	L-glutamate transmembrane transport	The directed movement of L-glutamate across a membrane.	50% (3/6)	0.00503345	2.3	FBgn0010497;FBgn0026439;FBgn0028646	dmGlut;Eaat1;aralar1	16.667% (1/6)	0.349821	0.46	NA	NA
GO:0008365	adult chitin-based cuticle development	Synthesis and deposition of the chitin-based cuticle of adults following the apolysis of the pupal cuticle. The adult insect cuticle contains cuticullin, a protein epicuticle and a lamellate procuticle. An example of this process is adult chitin-based cuticle development in Drosophila melanogaster.	50% (3/6)	0.00503345	2.3	FBgn0260653;FBgn0261341;FBgn0283531	serp;verm;Duox	33.333% (2/6)	0.0595466	1.23	NA	NA
GO:0033627	cell adhesion mediated by integrin	The attachment of a cell, either to another cell or to an underlying substrate such as the extracellular matrix, via an integrin, a heterodimeric adhesion receptor formed by the non-covalent association of particular alpha and beta subunits.	26.087% (6/23)	0.00528561	2.28	FBgn0001250;FBgn0002526;FBgn0011722;FBgn0261261;FBgn0261800;FBgn0267348	if;LanA;Tig;plx;LanB1;LanB2	13.043% (3/23)	0.210458	0.68	NA	NA
GO:0006629	lipid metabolic process	The chemical reactions and pathways involving lipids, compounds soluble in an organic solvent but not, or sparingly, in an aqueous solvent. Includes fatty acids; neutral fats, other fatty-acid esters, and soaps; long-chain (fatty) alcohols and waxes; sphingoids and other long-chain bases; glycolipids, phospholipids and sphingolipids; and carotenes, polyprenols, sterols, terpenes and other isopren…	16.912% (92/544)	0.00589347	2.23	FBgn0000370;FBgn0000406;FBgn0000416;FBgn0000527;FBgn0001128;FBgn0004797;FBgn0010516;FBgn0010591;FBgn0016984;FBgn0020236;FBgn0021765;FBgn0025352;FBgn0025595;FBgn0025697;FBgn0025885;FBgn0026576;FBgn0027572;FBgn0028479;FBgn0028916;FBgn0029831;FBgn0030013;FBgn0030334;FBgn0030367;FBgn0030465;FBgn0030509;FBgn0030592;FBgn0030594;FBgn0030608;FBgn0030731;FBgn0030884;FBgn0031069;FBgn0031813;FBgn0032055;FBg…	crc;Cyt-b5-r;Sap-r;e;Gpdh1;mdy;wal;Sply;sktl;ATPCL;scu;Mtpbeta;AkhR;santa-maria;Inos;Pisd;ACOX1;Mtpalpha;CG33090;CG5966;GIIIspla2;Karl;Cyp311a1;CG15743;CG11162;CG9514;fiz;Lsd-2;Mfe2;CG6847;Abcd3;Acox3;Sgp;CG4598;Lip4;PLCXD;CG17928;CG17544;Rdh1;CG1946;CG8839;CG8834;Had2;Dolk;CG8306;CG18609;Jheh3;CG7461;Hacl;CG11200;CG9394;Acox57D-p;Acox57D-d;CG2765;PIG-Wb;CPT2;Sc2;CG17027;CG5895;CG3961;mag;CRAT;CG…	15.993% (87/544)	0.00741312	2.13	FBgn0001128;FBgn0003388;FBgn0004552;FBgn0004914;FBgn0010383;FBgn0010387;FBgn0011361;FBgn0011693;FBgn0023550;FBgn0025595;FBgn0025697;FBgn0027572;FBgn0028916;FBgn0029172;FBgn0029821;FBgn0029831;FBgn0030334;FBgn0030367;FBgn0030509;FBgn0030594;FBgn0030731;FBgn0031069;FBgn0031533;FBgn0031813;FBgn0032055;FBgn0032162;FBgn0032264;FBgn0032266;FBgn0032336;FBgn0032394;FBgn0032402;FBgn0032603;FBgn0032850;FBg…	Gpdh1;shd;Akh;Hnf4;Cyp18a1;Acbp2;ND-ACP;Pdh;FarO;AkhR;santa-maria;ACOX1;CG33090;Fad2;CG4020;CG5966;Karl;Cyp311a1;CG11162;fiz;Mfe2;Abcd3;CG2772;Acox3;Sgp;CG4592;Lip4;CG18302;AstC;Hacd1;PLCXD;CG17928;Kua;CG2070;Rdh1;Dgat2;CG1946;CG8834;Had2;Cyp4aa1;CG18609;Jheh3;CG9394;CG2765;PIG-Wb;Sc2;Acbp5;CG10116;CG17029;CG17027;CG5895;CG7724;CG3961;mag;CG7910;eloF;CG16904;CG9459;CG9458;CG4830;Sccpdh2;CG8630;Np…
GO:0042593	glucose homeostasis	Any process involved in the maintenance of an internal steady state of glucose within an organism or cell.	18.182% (8/44)	0.00616839	2.21	FBgn0000579;FBgn0020236;FBgn0023479;FBgn0025595;FBgn0031461;FBgn0039873;FBgn0086687;FBgn0267385	Eno;ATPCL;teq;AkhR;daw;Smvt;Desat1;PyK	13.636% (6/44)	0.0823716	1.08	NA	NA
GO:0033227	dsRNA transport	The directed movement of dsRNA, double-stranded ribonucleic acid, into, out of or within a cell, or between cells, by means of some agent such as a transporter or pore.	23.077% (6/26)	0.00618349	2.21	FBgn0000319;FBgn0000416;FBgn0038135;FBgn0038810;FBgn0087035;FBgn0262736	Chc;Sap-r;CG8773;Srp72;AGO2;Vha16-1	3.846% (1/26)	0.845497	0.07	NA	NA
GO:0061343	cell adhesion involved in heart morphogenesis	The attachment of a cell, either to another cell or to an underlying substrate such as the extracellular matrix, via cell adhesion molecules that contributes to the shaping of the heart.	33.333% (4/12)	0.00624239	2.2	FBgn0001987;FBgn0010434;FBgn0015777;FBgn0264975	Gli;cora;nrv2;Nrg	16.667% (2/12)	0.199776	0.7	NA	NA
GO:0042594	response to starvation	Any process that results in a change in state or activity of a cell or an organism (in terms of movement, secretion, enzyme production, gene expression, etc.) as a result of a starvation stimulus, deprivation of nourishment.	11.842% (18/152)	0.00715446	2.15	FBgn0000370;FBgn0003997;FBgn0024846;FBgn0025595;FBgn0028479;FBgn0033782;FBgn0035383;FBgn0035623;FBgn0036752;FBgn0037363;FBgn0038074;FBgn0039209;FBgn0040309;FBgn0044452;FBgn0052654;FBgn0086687;FBgn0261862;FBgn0266064	crc;hid;p38b;AkhR;Mtpalpha;sug;CPT2;mthl2;Adgf-A;Atg17;Gnmt;REPTOR;Jafrac1;Atg2;Sec16;Desat1;whd;GlyS	5.921% (9/152)	0.592598	0.23	NA	NA
GO:0097164	ammonium ion metabolic process	The chemical reactions and pathways involving the ammonium ion.	42.857% (3/7)	0.00837551	2.08	FBgn0000527;FBgn0001208;FBgn0287831	e;Hn;speck	14.286% (1/7)	0.394854	0.4	NA	NA
GO:0042435	indole-containing compound biosynthetic process	The chemical reactions and pathways resulting in the formation of compounds that contain an indole (2,3-benzopyrrole) skeleton.	42.857% (3/7)	0.00837551	2.08	FBgn0001208;FBgn0038105;FBgn0287831	Hn;yellow-f2;speck	14.286% (1/7)	0.394854	0.4	NA	NA
GO:0048644	muscle organ morphogenesis	The process in which the anatomical structures of muscle are generated and organized.	42.857% (3/7)	0.00837551	2.08	FBgn0000547;FBgn0010397;FBgn0029830	ed;LamC;Grip	14.286% (1/7)	0.394854	0.4	NA	NA
GO:0006102	isocitrate metabolic process	The chemical reactions and pathways involving isocitrate, the anion of isocitric acid, 1-hydroxy-1,2,3-propanetricarboxylic acid. Isocitrate is an important intermediate in the TCA cycle and the glycoxylate cycle.	42.857% (3/7)	0.00837551	2.08	FBgn0027291;FBgn0038922;FBgn0039358	Idh3a;Idh3b;Idh3g	42.857% (3/7)	0.00935904	2.03	FBgn0027291;FBgn0038922;FBgn0039358	Idh3a;Idh3b;Idh3g
GO:0042065	glial cell growth	Growth of glial cells, non-neuronal cells that provide support and nutrition, maintain homeostasis, form myelin, and participate in signal transmission in the nervous system.	42.857% (3/7)	0.00837551	2.08	FBgn0010389;FBgn0011603;FBgn0028482	htl;ine;bdl	28.571% (2/7)	0.0796217	1.1	NA	NA
GO:0071329	cellular response to sucrose stimulus	Any process that results in a change in state or activity of a cell (in terms of movement, secretion, enzyme production, gene expression, etc.) as a result of a sucrose stimulus.	42.857% (3/7)	0.00837551	2.08	FBgn0042627;FBgn0266064;FBgn0283427	FASN2;GlyS;FASN1	14.286% (1/7)	0.394854	0.4	NA	NA
GO:0008045	motor neuron axon guidance	The process in which the migration of an axon growth cone of a motor neuron is directed to a specific target site in response to a combination of attractive and repulsive cues.	15.068% (11/73)	0.00843271	2.07	FBgn0000721;FBgn0001114;FBgn0004647;FBgn0015773;FBgn0016797;FBgn0023095;FBgn0030090;FBgn0033438;FBgn0035379;FBgn0264975;FBgn0284408	for;Glt;N;NetA;fz2;caps;fend;Mmp2;spz5;Nrg;trol	8.219% (6/73)	0.393597	0.4	NA	NA
GO:0006090	pyruvate metabolic process	The chemical reactions and pathways involving pyruvate, 2-oxopropanoate.	18.605% (8/43)	0.00845464	2.07	FBgn0000579;FBgn0001091;FBgn0004647;FBgn0027580;FBgn0028325;FBgn0039635;FBgn0267385;FBgn0283658	Eno;Gapdh1;N;PCB;Pdha;Pdhb;PyK;muc	13.953% (6/43)	0.0558615	1.25	NA	NA
GO:0042744	hydrogen peroxide catabolic process	The chemical reactions and pathways resulting in the breakdown of hydrogen peroxide (H2O2).	30.769% (4/13)	0.00854867	2.07	FBgn0000261;FBgn0011828;FBgn0040309;FBgn0283531	Cat;Pxn;Jafrac1;Duox	15.385% (2/13)	0.225908	0.65	NA	NA
GO:0007035	vacuolar acidification	Any process that reduces the pH of the vacuole, measured by the concentration of the hydrogen ion.	30.769% (4/13)	0.00854867	2.07	FBgn0028670;FBgn0032373;FBgn0038613;FBgn0262736	Vha100-2;Vha100-5;Vha100-4;Vha16-1	7.692% (1/13)	0.606674	0.22	NA	NA
GO:0035159	regulation of tube length, open tracheal system	Ensuring that a tube in an open tracheal system is of the correct length.	21.429% (6/28)	0.0090359	2.04	FBgn0000319;FBgn0015777;FBgn0034408;FBgn0260653;FBgn0261341;FBgn0284247	Chc;nrv2;sano;serp;verm;ds	32.143% (9/28)	7.21956e-05	4.14	FBgn0000658;FBgn0001311;FBgn0015777;FBgn0031571;FBgn0035049;FBgn0250785;FBgn0259211;FBgn0260653;FBgn0261341	fj;kkv;nrv2;bark;Mmp1;vari;grh;serp;verm
GO:0030198	extracellular matrix organization	A process that is carried out at the cellular level which results in the assembly, arrangement of constituent parts, or disassembly of an extracellular matrix.	28.571% (18/63)	0.00999925	2	FBgn0000299;FBgn0000319;FBgn0002526;FBgn0003137;FBgn0011828;FBgn0016075;FBgn0016984;FBgn0026403;FBgn0026562;FBgn0028968;FBgn0032666;FBgn0033438;FBgn0034903;FBgn0039709;FBgn0261800;FBgn0262125;FBgn0262126;FBgn0267348	Col4a1;Chc;LanA;Ppn;Pxn;vkg;sktl;Ndg;SPARC;gammaCOP;CG5758;Mmp2;sona;Cad99C;LanB1;Sec23;Sec24CD;LanB2	14.286% (9/63)	0.0525482	1.28	NA	NA
GO:0006120	mitochondrial electron transport, NADH to ubiquinone	The transfer of electrons from NADH to ubiquinone that occurs during oxidative phosphorylation.	17.391% (8/46)	0.0100829	2	NA	NA	67.391% (31/46)	1.09057e-25	24.96	FBgn0001989;FBgn0011455;FBgn0013680;FBgn0017566;FBgn0017567;FBgn0019957;FBgn0021967;FBgn0025839;FBgn0027785;FBgn0029868;FBgn0029888;FBgn0030292;FBgn0030605;FBgn0030718;FBgn0030853;FBgn0031021;FBgn0031228;FBgn0031436;FBgn0031505;FBgn0031771;FBgn0032511;FBgn0033570;FBgn0033961;FBgn0034576;FBgn0034645;FBgn0035046;FBgn0037001;FBgn0039909;FBgn0040931;FBgn0047038;FBgn0266582	ND-B17;ND-SGDH;mt:ND2;ND-75;ND-23;ND-42;ND-PDSW;ND-B14.5A;NP15.6;ND-B16.6;ND-ASHI;CG11752;ND-B18;ND-20;ND-24;ND-18;ND-15;ND-B17.2;ND-B14.5B;ND-51;ND-B22;ND-B14;ND-B15;ND-B14.7;ND-B12;ND-19;ND-39;ND-49;CG9034;ND-13B;ND-30
GO:0060439	trachea morphogenesis	The process in which a trachea is generated and organized. The trachea is the portion of the airway that attaches to the bronchi as it branches.	33.333% (3/9)	0.0181835	1.74	NA	NA	55.556% (5/9)	0.000156039	3.81	FBgn0001311;FBgn0033667;FBgn0033668;FBgn0261341;FBgn0266084	kkv;reb;exp;verm;Fhos
GO:0040003	chitin-based cuticle development	Synthesis and deposition of a chitin-based noncellular, hardened, or membranous secretion from an epithelial sheet. An example of this process is found in Drosophila melanogaster.	19.048% (20/105)	0.0210377	1.68	NA	NA	20.952% (22/105)	1.7078e-05	4.77	FBgn0001311;FBgn0020521;FBgn0020764;FBgn0026077;FBgn0029091;FBgn0030398;FBgn0031097;FBgn0031737;FBgn0033597;FBgn0033728;FBgn0035280;FBgn0035398;FBgn0035985;FBgn0036680;FBgn0038819;FBgn0039480;FBgn0039481;FBgn0050042;FBgn0250871;FBgn0259211;FBgn0260653;FBgn0261341	kkv;pio;Alas;Gasp;Chs2;Cpr11B;obst-A;obst-E;Cpr47Ea;Cpr49Ae;Cpr62Bb;Cht7;Cpr67B;Cpr73D;Cpr92F;Cpr97Ea;Cpr97Eb;Cpr49Ab;pot;grh;serp;verm
GO:0007498	mesoderm development	The process whose specific outcome is the progression of the mesoderm over time, from its formation to the mature structure. The mesoderm is the middle germ layer that develops into muscle, bone, cartilage, blood and connective tissue.	12.5% (11/88)	0.0226896	1.64	NA	NA	13.636% (12/88)	0.00281607	2.55	FBgn0000490;FBgn0002772;FBgn0003149;FBgn0004169;FBgn0010246;FBgn0014380;FBgn0020299;FBgn0026562;FBgn0030594;FBgn0033215;FBgn0038292;FBgn0085446	dpp;Mlc1;Prm;up;Myo61F;RhoL;stumps;SPARC;fiz;Dgat2;CG3987;CG34417
GO:0097254	renal tubular secretion	The elimination of substances from peritubular capillaries (or surrounding hemolymph in invertebrates) into the renal tubules to be incorporated subsequently into the urine. Substances that are secreted include organic anions, ammonia, potassium and drugs.	30% (3/10)	0.0247133	1.61	NA	NA	40% (4/10)	0.0034104	2.47	FBgn0004512;FBgn0004513;FBgn0010241;FBgn0031010	Mdr49;Mdr65;Mdr50;CG8028
GO:0046514	ceramide catabolic process	The chemical reactions and pathways resulting in the breakdown of ceramides, any N-acetylated sphingoid.	40% (4/10)	0.0384238	1.42	NA	NA	50% (5/10)	0.00294931	2.53	FBgn0028916;FBgn0039774;FBgn0041629;FBgn0045064;FBgn0051148	CG33090;CDase;Hexo2;bwa;Gba1a
GO:0042572	retinol metabolic process	The chemical reactions and pathways involving retinol, one of the three compounds that makes up vitamin A.	25% (3/12)	0.0410318	1.39	NA	NA	33.333% (4/12)	0.00719105	2.14	FBgn0011693;FBgn0033203;FBgn0033205;FBgn0050495	Pdh;CG2070;Rdh1;CG30495
GO:0042761	very long-chain fatty acid biosynthetic process	The chemical reactions and pathways resulting in the formation of a very long chain fatty acid, a fatty acid with an aliphatic tail of 22 or more carbons.	19.048% (4/21)	0.0469517	1.33	NA	NA	52.381% (11/21)	2.9974e-08	7.52	FBgn0032394;FBgn0034382;FBgn0035471;FBgn0037762;FBgn0037763;FBgn0037764;FBgn0037765;FBgn0039030;FBgn0050008;FBgn0051522;FBgn0051523	Hacd1;CG18609;Sc2;eloF;CG16904;CG9459;CG9458;CG6660;CG30008;CG31522;CG31523
GO:0016042	lipid catabolic process	The chemical reactions and pathways resulting in the breakdown of lipids, compounds soluble in an organic solvent but not, or sparingly, in an aqueous solvent.	26.174% (39/149)	0.0545262	1.26	NA	NA	17.45% (26/149)	0.00315687	2.5	FBgn0004552;FBgn0004914;FBgn0010383;FBgn0025595;FBgn0027572;FBgn0028916;FBgn0029831;FBgn0030731;FBgn0031069;FBgn0031533;FBgn0031813;FBgn0032162;FBgn0032264;FBgn0032266;FBgn0034406;FBgn0034588;FBgn0036367;FBgn0036996;FBgn0037547;FBgn0039114;FBgn0039470;FBgn0039769;FBgn0039774;FBgn0041629;FBgn0045064;FBgn0051148	Akh;Hnf4;Cyp18a1;AkhR;ACOX1;CG33090;CG5966;Mfe2;Abcd3;CG2772;Acox3;CG4592;Lip4;CG18302;Jheh3;CG9394;CG10116;mag;CG7910;Lsd-1;CG6296;CG15534;CDase;Hexo2;bwa;Gba1a
GO:0042908	xenobiotic transport	The directed movement of a xenobiotic into, out of or within a cell, or between cells, by means of some agent such as a transporter or pore. A xenobiotic is a compound foreign to the organim exposed to it. It may be synthesized by another organism (like ampicilin) or it can be a synthetic chemical.	33.333% (2/6)	0.0553997	1.26	NA	NA	50% (3/6)	0.00563626	2.25	FBgn0004512;FBgn0004513;FBgn0010241	Mdr49;Mdr65;Mdr50
GO:0035001	dorsal trunk growth, open tracheal system	Growth of epithelial tubes that originate from pits in an open tracheal system and grow towards each other to meet and form a continuous open tube called the dorsal trunk. The dorsal trunk extends from the anterior spiracle to the posterior spiracle of the larva and forms the main airway of the insect tracheal system.	28.571% (2/7)	0.0742094	1.13	NA	NA	57.143% (4/7)	0.000672548	3.17	FBgn0035049;FBgn0250785;FBgn0261341;FBgn0286785	Mmp1;vari;verm;scb
GO:0006636	unsaturated fatty acid biosynthetic process	The chemical reactions and pathways resulting in the formation of an unsaturated fatty acid, any fatty acid containing one or more double bonds between carbon atoms.	25% (2/8)	0.0946977	1.02	NA	NA	50% (4/8)	0.00127155	2.9	FBgn0029172;FBgn0038130;FBgn0039755;FBgn0039756	Fad2;CG8630;CG15531;CG9743
GO:0034625	fatty acid elongation, monounsaturated fatty acid	Elongation of a fatty acid chain into which one C-C double bond has been introduced.	16.667% (3/18)	0.113577	0.94	NA	NA	50% (9/18)	9.53687e-07	6.02	FBgn0034382;FBgn0037762;FBgn0037763;FBgn0037764;FBgn0037765;FBgn0039030;FBgn0050008;FBgn0051522;FBgn0051523	CG18609;eloF;CG16904;CG9459;CG9458;CG6660;CG30008;CG31522;CG31523
GO:0034626	fatty acid elongation, polyunsaturated fatty acid	Elongation of a fatty acid chain into which two or more C-C double bonds have been introduced.	16.667% (3/18)	0.113577	0.94	NA	NA	50% (9/18)	9.53687e-07	6.02	FBgn0034382;FBgn0037762;FBgn0037763;FBgn0037764;FBgn0037765;FBgn0039030;FBgn0050008;FBgn0051522;FBgn0051523	CG18609;eloF;CG16904;CG9459;CG9458;CG6660;CG30008;CG31522;CG31523
GO:0019367	fatty acid elongation, saturated fatty acid	Elongation of a saturated fatty acid chain.	16.667% (3/18)	0.113577	0.94	NA	NA	50% (9/18)	9.53687e-07	6.02	FBgn0034382;FBgn0037762;FBgn0037763;FBgn0037764;FBgn0037765;FBgn0039030;FBgn0050008;FBgn0051522;FBgn0051523	CG18609;eloF;CG16904;CG9459;CG9458;CG6660;CG30008;CG31522;CG31523
GO:0006937	regulation of muscle contraction	Any process that modulates the frequency, rate or extent of muscle contraction.	18.182% (2/11)	0.163339	0.79	NA	NA	36.364% (4/11)	0.00506837	2.3	FBgn0004169;FBgn0026439;FBgn0027556;FBgn0033289	up;Eaat1;CG4928;CG2121
GO:0030148	sphingolipid biosynthetic process	The chemical reactions and pathways resulting in the formation of sphingolipids, any of a class of lipids containing the long-chain amine diol sphingosine or a closely related base (a sphingoid).	12.766% (6/47)	0.17306	0.76	NA	NA	25.532% (12/47)	7.61763e-06	5.12	FBgn0032394;FBgn0034382;FBgn0037762;FBgn0037763;FBgn0037764;FBgn0037765;FBgn0039030;FBgn0039769;FBgn0039774;FBgn0050008;FBgn0051522;FBgn0051523	Hacd1;CG18609;eloF;CG16904;CG9459;CG9458;CG6660;CG15534;CDase;CG30008;CG31522;CG31523
GO:0006122	mitochondrial electron transport, ubiquinol to cytochrome c	The transfer of electrons from ubiquinol to cytochrome c that occurs during oxidative phosphorylation, mediated by the multisubunit enzyme known as complex III.	15.385% (2/13)	0.212714	0.67	NA	NA	53.846% (7/13)	8.76142e-06	5.06	FBgn0011227;FBgn0021906;FBgn0034245;FBgn0035600;FBgn0036728;FBgn0250814;FBgn0284248	ox;RFeSP;UQCR-6.4;Cyt-c1;UQCR-Q;UQCR-C2;Cyt-c-p
GO:0001838	embryonic epithelial tube formation	The morphogenesis of an embryonic epithelium into a tube-shaped structure.	20% (1/5)	0.291255	0.54	NA	NA	60% (3/5)	0.0029706	2.53	FBgn0001311;FBgn0033438;FBgn0035049	kkv;Mmp2;Mmp1
GO:0006034	cuticle chitin metabolic process	The chemical reactions and pathways involving cuticle chitin, a linear polysaccharide consisting of beta-(1->4)-linked N-acetyl-D-glucosamine residues, found in cuticles.	20% (1/5)	0.291255	0.54	NA	NA	60% (3/5)	0.0029706	2.53	FBgn0001311;FBgn0029091;FBgn0260653	kkv;Chs2;serp
GO:0009791	post-embryonic development	The process whose specific outcome is the progression of the organism over time, from the completion of embryonic development to the mature structure. See embryonic development.	9.121% (55/603)	0.33168	0.48	NA	NA	6.799% (41/603)	0.00572042	2.24	FBgn0000442;FBgn0000490;FBgn0000658;FBgn0001083;FBgn0001250;FBgn0002773;FBgn0002985;FBgn0003388;FBgn0003890;FBgn0010246;FBgn0010383;FBgn0020521;FBgn0023095;FBgn0026562;FBgn0030367;FBgn0030594;FBgn0031097;FBgn0031461;FBgn0032336;FBgn0033438;FBgn0033667;FBgn0033668;FBgn0034053;FBgn0034085;FBgn0035049;FBgn0035625;FBgn0036752;FBgn0038198;FBgn0038922;FBgn0039226;FBgn0039257;FBgn0043364;FBgn0065032;FBg…	Pkg21D;dpp;fj;fw;if;Mlc2;odd;shd;betaTub97EF;Myo61F;Cyp18a1;pio;caps;SPARC;Cyp311a1;fiz;obst-A;daw;AstC;Mmp2;reb;exp;Cyp4aa1;Ptp52F;Mmp1;Blimp-1;Adgf-A;Npc2b;Idh3b;Ude;tnc;cbt;Arpc3B;pot;Snmp1;serp;verm;Mdh2;Nrg;Fhos;scb
GO:0035074	pupation	The act of becoming a pupa, a resting stage in the life cycle of organisms with complete metamorphosis. This event marks the end of the prepupal period and the beginning of the pupal period.	16.667% (1/6)	0.338427	0.47	NA	NA	66.667% (4/6)	0.000304948	3.52	FBgn0003388;FBgn0010383;FBgn0035625;FBgn0039226	shd;Cyp18a1;Blimp-1;Ude
GO:0043648	dicarboxylic acid metabolic process	The chemical reactions and pathways involving dicarboxylic acids, any organic acid containing two carboxyl (COOH) groups or anions (COO-).	18.75% (6/32)	0.380853	0.42	NA	NA	15.625% (5/32)	0.00934839	2.03	FBgn0001145;FBgn0010352;FBgn0261439;FBgn0265177;FBgn0286222	Gs2;Ogdh;SdhA;CG44242;Fum1
GO:0042776	proton motive force-driven mitochondrial ATP synthesis	The transport of protons across a mitochondrial membrane to generate an electrochemical gradient (proton-motive force) that powers ATP synthesis.	14.286% (1/7)	0.382463	0.42	NA	NA	57.143% (4/7)	0.000672548	3.17	FBgn0010217;FBgn0014391;FBgn0016691;FBgn0035032	ATPsynbeta;sun;ATPsynO;ATPsynF
GO:0042574	retinal metabolic process	The chemical reactions and pathways involving retinal, a compound that plays an important role in the visual process in most vertebrates. In the retina, retinal combines with opsins to form visual pigments. Retinal is one of the forms of vitamin A.	12.5% (1/8)	0.423572	0.37	NA	NA	50% (4/8)	0.00127155	2.9	FBgn0011693;FBgn0033203;FBgn0033205;FBgn0050495	Pdh;CG2070;Rdh1;CG30495
GO:0000302	response to reactive oxygen species	Any process that results in a change in state or activity of a cell or an organism (in terms of movement, secretion, enzyme production, gene expression, etc.) as a result of a reactive oxygen species stimulus. Reactive oxygen species include singlet oxygen, superoxide, and oxygen free radicals.	11.905% (5/42)	0.460973	0.34	NA	NA	19.048% (8/42)	0.00214321	2.67	FBgn0000261;FBgn0005626;FBgn0011455;FBgn0030334;FBgn0030718;FBgn0031971;FBgn0035103;FBgn0053126	Cat;ple;ND-SGDH;Karl;ND-20;Sirup;Vdup1;NLaz
GO:0030239	myofibril assembly	Formation of myofibrils, the repeating units of striated muscle.	6.667% (3/45)	0.497959	0.3	NA	NA	24.444% (11/45)	0.00332506	2.48	FBgn0000047;FBgn0001250;FBgn0002773;FBgn0003149;FBgn0004169;FBgn0011296;FBgn0036044;FBgn0051374;FBgn0053519;FBgn0265991;FBgn0283471	Act88F;if;Mlc2;Prm;up;l(2)efl;Zasp67;sals;Unc-89;Zasp52;wupA
GO:0032981	mitochondrial respiratory chain complex I assembly	The aggregation, arrangement and bonding together of a set of components to form mitochondrial respiratory chain complex I.	2.941% (1/34)	0.904117	0.04	NA	NA	55.882% (19/34)	4.98365e-14	13.3	FBgn0011455;FBgn0017567;FBgn0021967;FBgn0029868;FBgn0029888;FBgn0030605;FBgn0030718;FBgn0031021;FBgn0031228;FBgn0031436;FBgn0031505;FBgn0032511;FBgn0033570;FBgn0033961;FBgn0034576;FBgn0034645;FBgn0035046;FBgn0037001;FBgn0040705	ND-SGDH;ND-23;ND-PDSW;ND-B16.6;ND-ASHI;ND-B18;ND-20;ND-18;ND-15;ND-B17.2;ND-B14.5B;ND-B22;ND-B14;ND-B15;ND-B14.7;ND-B12;ND-19;ND-39;ND-B8
GO:0006123	mitochondrial electron transport, cytochrome c to oxygen	The transfer of electrons from cytochrome c to oxygen that occurs during oxidative phosphorylation, mediated by the multisubunit enzyme known as complex IV.	0% (0/21)	1	0	NA	NA	38.095% (8/21)	4.57711e-05	4.34	FBgn0019624;FBgn0031830;FBgn0032833;FBgn0034877;FBgn0040793;FBgn0085201;FBgn0263911;FBgn0284248	COX5A;COX5B;COX4;levy;CG7630;COX7AL2;COX8;Cyt-c-p
GO:0120009	intermembrane lipid transfer	The transport of lipids between membranes in which a lipid molecule is transported through an aqueous phase from the outer leaflet of a donor membrane to the outer leaflet of an acceptor membrane. This process does not require metabolic energy and can be either spontaneous or mediated by lipid transfer proteins (LTPs).	0% (0/28)	1	0	NA	NA	28.571% (8/28)	0.000453102	3.34	FBgn0029608;FBgn0039107;FBgn0050339;FBgn0051636;FBgn0052407;FBgn0053514;FBgn0053965;FBgn0053966	CG3091;CG10300;CG30339;CG31636;CG32407;CG33514;CG33965;CG33966
GO:0006121	mitochondrial electron transport, succinate to ubiquinone	The transfer of electrons from succinate to ubiquinone that occurs during oxidative phosphorylation, mediated by the multisubunit enzyme known as complex II.	0% (0/9)	1	0	NA	NA	55.556% (5/9)	0.000156039	3.81	FBgn0014028;FBgn0033274;FBgn0037873;FBgn0039112;FBgn0261439	SdhB;CG14757;SdhC;SdhD;SdhA
GO:0006936	muscle contraction	A process in which force is generated within muscle tissue, resulting in a change in muscle geometry. Force generation involves a chemo-mechanical energy conversion step that is carried out by the actin/myosin complex activity, which generates force through ATP hydrolysis.	12.5% (3/24)	1	0	NA	NA	37.5% (9/24)	0.000152753	3.82	FBgn0002772;FBgn0003721;FBgn0004117;FBgn0004169;FBgn0026439;FBgn0027556;FBgn0033289;FBgn0053519;FBgn0283471	Mlc1;Tm1;Tm2;up;Eaat1;CG4928;CG2121;Unc-89;wupA

## Sheet: ViSEAGO_Up_GOterms
GO.ID	term	definition	MaleUp.genes_frequency	MaleUp.pvalue	MaleUp.-log10_pvalue	MaleUp.Significant_genes	MaleUp.Significant_genes_symbol	FemUp.genes_frequency	FemUp.pvalue	FemUp.-log10_pvalue	FemUp.Significant_genes	FemUp.Significant_genes_symbol
GO:0051301	cell division	The process resulting in division and partitioning of components of a cell to form more cells; may or may not be accompanied by the physical separation of a cell into distinct, individually membrane-bounded daughter cells.	1.744% (6/344)	0.990375	0	NA	NA	15.407% (53/344)	2.46e-12	11.61	FBgn0000063;FBgn0000140;FBgn0000404;FBgn0000405;FBgn0001085;FBgn0002673;FBgn0003124;FBgn0003525;FBgn0003545;FBgn0004106;FBgn0004107;FBgn0004378;FBgn0004379;FBgn0004875;FBgn0004889;FBgn0005683;FBgn0010300;FBgn0010314;FBgn0010316;FBgn0010382;FBgn0011606;FBgn0011692;FBgn0013756;FBgn0015396;FBgn0025781;FBgn0025815;FBgn0026085;FBgn0026143;FBgn0027513;FBgn0027518;FBgn0027889;FBgn0030268;FBgn0031875;FBg…	Mps1;asp;CycA;CycB;fz;twe;polo;stg;sub;Cdk1;Cdk2;Klp61F;Klp67A;enc;tws;pie;brat;Cks30A;dap;CycE;Klp3A;pav;Mtor;jumu;Cdc16;Mcm6;dgt4;Cdc45;ana2;Wdr24;ball;Klp10A;CG3430;sip2;Cen;dgt5;CG18190;Cdc6;BoYb;Dcr-1;Mink;Cap-D2;RecQ4;Zwilch;endos;hd;alphaTub67C;bora;pico;DNAlig1;Det;Ote;dmt
GO:0007052	mitotic spindle organization	A process that is carried out at the cellular level which results in the assembly, arrangement of constituent parts, or disassembly of the microtubule spindle during a mitotic cell cycle.	2.5% (2/80)	0.878192	0.06	NA	NA	26.25% (21/80)	1.71e-11	10.77	FBgn0000140;FBgn0003124;FBgn0003545;FBgn0004378;FBgn0004379;FBgn0005655;FBgn0011606;FBgn0011692;FBgn0013756;FBgn0015270;FBgn0015929;FBgn0026085;FBgn0027889;FBgn0030268;FBgn0033740;FBgn0033845;FBgn0086251;FBgn0087040;FBgn0259791;FBgn0260780;FBgn0264291	asp;polo;sub;Klp61F;Klp67A;PCNA;Klp3A;pav;Mtor;Orc2;dpa;dgt4;ball;Klp10A;dgt5;mars;del;alphaTub67C;bora;wisp;Det
GO:0007307	eggshell chorion gene amplification	Amplification by up to 60-fold of the loci containing the chorion gene clusters. Amplification is necessary for the rapid synthesis of chorion proteins by the follicle cells, and occurs by repeated firing of one or more origins located within each gene cluster.	0% (0/20)	1	0	NA	NA	50% (10/20)	2.98e-09	8.53	FBgn0000307;FBgn0000996;FBgn0005655;FBgn0010382;FBgn0015270;FBgn0015799;FBgn0025815;FBgn0028360;FBgn0040290;FBgn0086695	chif;dup;PCNA;CycE;Orc2;Rbf;Mcm6;Cdc7;RecQ4;hd
GO:0007088	regulation of mitotic nuclear division	Any process that modulates the frequency, rate or extent of mitosis.	2.041% (1/49)	1	0	NA	NA	32.653% (16/49)	4.89e-09	8.31	FBgn0000063;FBgn0000404;FBgn0003268;FBgn0011606;FBgn0013756;FBgn0025781;FBgn0026085;FBgn0029970;FBgn0033740;FBgn0041171;FBgn0061476;FBgn0061515;FBgn0259791;FBgn0261617;FBgn0263855;FBgn0283468	Mps1;CycA;rod;Klp3A;Mtor;Cdc16;dgt4;Nek2;dgt5;ago;Zwilch;endos;bora;nej;BubR1;slmb
GO:0006338	chromatin remodeling	A dynamic process of chromatin reorganization resulting in changes to chromatin structure. These changes allow DNA metabolic processes such as transcriptional regulation, DNA recombination, DNA repair, and DNA replication.	1.444% (4/277)	0.995404	0	NA	NA	17.69% (49/277)	5.4e-09	8.27	FBgn0000307;FBgn0000541;FBgn0002542;FBgn0002783;FBgn0002872;FBgn0003483;FBgn0004656;FBgn0005386;FBgn0005617;FBgn0005624;FBgn0010825;FBgn0011604;FBgn0013756;FBgn0016053;FBgn0022893;FBgn0023395;FBgn0026427;FBgn0027603;FBgn0027620;FBgn0027889;FBgn0028360;FBgn0028387;FBgn0028734;FBgn0030054;FBgn0030366;FBgn0031655;FBgn0032475;FBgn0033015;FBgn0033019;FBgn0033233;FBgn0033526;FBgn0033636;FBgn0037376;FBg…	chif;E(bx);lds;mor;mu2;spn-E;fs(1)h;ash1;msl-1;Psc;Gug;Iswi;Mtor;pgc;Df31;Chd3;Su(var)2-HP2;Ulp1;Acf;ball;Cdc7;chm;Fmr1;Caf1-180;Usp7;Marcal1;Sfmbt;d4;CG10395;Kdm4A;Caf1-105;tou;Hat1;CG10445;BigH1;cal1;Dcr-1;polybromo;G9a;Haspin;Nup153;Ino80;e(y)3;zld;nej;osa;BubR1;CG43902;kis
GO:0030174	regulation of DNA-templated DNA replication initiation	Any process that modulates the frequency, rate or extent of initiation of DNA-dependent DNA replication; the process in which DNA becomes competent to replicate. In eukaryotes, replication competence is established in early G1 and lost during the ensuing S phase.	0% (0/9)	1	0	NA	NA	77.778% (7/9)	9.98e-09	8	FBgn0000996;FBgn0004106;FBgn0015929;FBgn0017577;FBgn0020633;FBgn0025815;FBgn0050085	dup;Cdk1;dpa;Mcm5;Mcm7;Mcm6;Rif1
GO:0000724	double-strand break repair via homologous recombination	The error-free repair of a double-strand break in DNA in which the broken DNA molecule is repaired using homologous sequences. A strand in the broken DNA searches for a homologous region in an intact chromosome to serve as the template for DNA synthesis. The restoration of two intact DNA molecules results in the exchange, reciprocal or nonreciprocal, of genetic material between the intact DNA mol…	0% (0/68)	1	0	NA	NA	32.353% (22/68)	3.33e-08	7.48	FBgn0002899;FBgn0010173;FBgn0015929;FBgn0017577;FBgn0020633;FBgn0023513;FBgn0025815;FBgn0026143;FBgn0027375;FBgn0028360;FBgn0030054;FBgn0031655;FBgn0032934;FBgn0033389;FBgn0035812;FBgn0039065;FBgn0040290;FBgn0040347;FBgn0052438;FBgn0262647;FBgn0266282;FBgn0283467	mus301;RPA1;dpa;Mcm5;Mcm7;CG14803;Mcm6;Cdc45;RecQ5;Cdc7;Caf1-180;Marcal1;CG8679;Rad51D;CG7457;Rad60;RecQ4;mus81;SMC5;Nup160;jnj;PolD3
GO:0000727	double-strand break repair via break-induced replication	The error-free repair of a double-strand break in DNA in which the centromere-proximal end of a broken chromosome searches for a homologous region in an intact chromosome. DNA synthesis initiates from the 3' end of the invading DNA strand, using the intact chromosome as the template, and progresses to the end of the chromosome.	0% (0/15)	1	0	NA	NA	53.333% (8/15)	6.34e-08	7.2	FBgn0015929;FBgn0017577;FBgn0020633;FBgn0025815;FBgn0026143;FBgn0028360;FBgn0040347;FBgn0283467	dpa;Mcm5;Mcm7;Mcm6;Cdc45;Cdc7;mus81;PolD3
GO:0071897	DNA biosynthetic process	The biosynthetic process resulting in the formation of DNA.	0% (0/51)	1	0	NA	NA	43.137% (22/51)	6.8e-08	7.17	FBgn0000307;FBgn0000996;FBgn0005655;FBgn0010173;FBgn0010382;FBgn0015270;FBgn0015376;FBgn0015799;FBgn0022338;FBgn0025815;FBgn0026143;FBgn0028360;FBgn0034728;FBgn0037141;FBgn0040290;FBgn0086695;FBgn0259113;FBgn0262619;FBgn0263600;FBgn0264326;FBgn0283467;FBgn0286788	chif;dup;PCNA;RPA1;CycE;Orc2;cutlet;Rbf;dnk;Mcm6;Cdc45;Cdc7;rad50;PolH;RecQ4;hd;PolA1;DNAlig1;PolD1;PolE1;PolD3;Orc1
GO:0000122	negative regulation of transcription by RNA polymerase II	Any process that stops, prevents, or reduces the frequency, rate or extent of transcription mediated by RNA polymerase II.	0% (0/208)	1	0	NA	NA	13.462% (28/208)	1.06e-07	6.97	FBgn0001169;FBgn0004400;FBgn0004795;FBgn0005624;FBgn0010762;FBgn0010825;FBgn0013756;FBgn0015371;FBgn0015799;FBgn0016034;FBgn0023395;FBgn0029094;FBgn0035025;FBgn0036522;FBgn0036814;FBgn0038390;FBgn0039227;FBgn0039932;FBgn0040366;FBgn0040372;FBgn0052767;FBgn0260771;FBgn0262582;FBgn0263106;FBgn0263772;FBgn0265523;FBgn0266557;FBgn0285917	H;rhi;retn;Psc;simj;Gug;Mtor;chn;Rbf;mael;Chd3;asf1;uri;Phs;CG14073;Rbf2;polybromo;fuss;CG11398;G9a;CG32767;Larp7;cic;DnaJ-1;CG43689;Smr;kis;sbb
GO:0045892	negative regulation of DNA-templated transcription	Any process that stops, prevents, or reduces the frequency, rate or extent of cellular DNA-templated transcription.	0% (0/305)	1	0	NA	NA	15.082% (46/305)	2.82e-07	6.55	FBgn0000541;FBgn0001169;FBgn0003044;FBgn0003165;FBgn0003483;FBgn0004400;FBgn0004656;FBgn0004795;FBgn0005624;FBgn0010762;FBgn0010825;FBgn0011604;FBgn0013756;FBgn0015371;FBgn0015799;FBgn0016034;FBgn0016053;FBgn0023395;FBgn0027620;FBgn0028387;FBgn0029094;FBgn0031434;FBgn0032475;FBgn0033015;FBgn0033233;FBgn0035025;FBgn0036522;FBgn0036814;FBgn0038252;FBgn0038390;FBgn0039227;FBgn0039932;FBgn0040366;FBg…	E(bx);H;Pcl;pum;spn-E;rhi;fs(1)h;retn;Psc;simj;Gug;Iswi;Mtor;chn;Rbf;mael;pgc;Chd3;Acf;chm;asf1;insv;Sfmbt;d4;Kdm4A;uri;Phs;CG14073;BigH1;Rbf2;polybromo;fuss;CG11398;G9a;Usp10;CG32767;Ino80;e(y)3;Larp7;cic;DnaJ-1;CG43689;Smr;Ote;kis;sbb
GO:0042023	DNA endoreduplication	Regulated re-replication of DNA within a single cell cycle, resulting in an increased cell ploidy. An example of this process occurs in the synthesis of Drosophila salivary gland cell polytene chromosomes.	0% (0/21)	1	0	NA	NA	38.095% (8/21)	7.76e-07	6.11	FBgn0000996;FBgn0003023;FBgn0015799;FBgn0017577;FBgn0030054;FBgn0032929;FBgn0041171;FBgn0262656	dup;otu;Rbf;Mcm5;Caf1-180;Mcm10;ago;Myc
GO:0051382	kinetochore assembly	The aggregation, arrangement and bonding together of a set of components to form the kinetochore, a multisubunit complex that is located at the centromeric region of DNA and provides an attachment point for the spindle microtubules.	0% (0/6)	1	0	NA	NA	83.333% (5/6)	9.22e-07	6.04	FBgn0003268;FBgn0033845;FBgn0037025;FBgn0038478;FBgn0266916	rod;mars;Spc105R;cal1;Cenp-C
GO:0016321	female meiosis chromosome segregation	The cell cycle process in which genetic material, in the form of chromosomes, is organized and then physically separated and apportioned to two or more sets during the meiotic cell cycle in a female.	0% (0/15)	1	0	NA	NA	46.667% (7/15)	1.42e-06	5.85	FBgn0000063;FBgn0002899;FBgn0003545;FBgn0010431;FBgn0011606;FBgn0038478;FBgn0266916	Mps1;mus301;sub;mtrm;Klp3A;cal1;Cenp-C
GO:0007076	mitotic chromosome condensation	The cell cycle process in which chromatin structure is compacted prior to and during mitosis in eukaryotic cells.	0% (0/22)	1	0	NA	NA	36.364% (8/22)	2.4e-06	5.62	FBgn0003483;FBgn0015270;FBgn0015391;FBgn0026427;FBgn0027783;FBgn0039250;FBgn0039680;FBgn0283442	spn-E;Orc2;glu;Su(var)2-HP2;SMC2;Mink;Cap-D2;vas
GO:0030717	oocyte karyosome formation	The chromosome organization process in which meiotic chromosomes in the oocyte nucleus cluster together to form a compact spherical structure called the karyosome.	0% (0/29)	1	0	NA	NA	31.034% (9/29)	2.54e-06	5.59	FBgn0002899;FBgn0003483;FBgn0004875;FBgn0021761;FBgn0027889;FBgn0033921;FBgn0086251;FBgn0262733;FBgn0283442	mus301;spn-E;enc;Nup154;ball;tej;del;Src64B;vas
GO:0006268	DNA unwinding involved in DNA replication	The process in which interchain hydrogen bonds between two strands of DNA are broken or 'melted', generating unpaired template strands for DNA replication.	0% (0/11)	1	0	NA	NA	54.545% (6/11)	2.65e-06	5.58	FBgn0010173;FBgn0015929;FBgn0020633;FBgn0025815;FBgn0027375;FBgn0040290	RPA1;dpa;Mcm7;Mcm6;RecQ5;RecQ4
GO:0006279	premeiotic DNA replication	The replication of DNA that precedes meiotic cell division.	0% (0/7)	1	0	NA	NA	71.429% (5/7)	3.11e-06	5.51	FBgn0010316;FBgn0015929;FBgn0017577;FBgn0020633;FBgn0025815	dap;dpa;Mcm5;Mcm7;Mcm6
GO:0006270	DNA replication initiation	The process in which DNA-dependent DNA replication is started; it begins when specific sequences, known as origins of replication, are recognized and bound by the origin recognition complex, followed by DNA unwinding.	0% (0/29)	1	0	NA	NA	51.724% (15/29)	3.52e-06	5.45	FBgn0000996;FBgn0004106;FBgn0011762;FBgn0015270;FBgn0015929;FBgn0017577;FBgn0020633;FBgn0025815;FBgn0026143;FBgn0032929;FBgn0035918;FBgn0050085;FBgn0259113;FBgn0259676;FBgn0286788	dup;Cdk1;Prim1;Orc2;dpa;Mcm5;Mcm7;Mcm6;Cdc45;Mcm10;Cdc6;Rif1;PolA1;Prim2;Orc1
GO:0045740	positive regulation of DNA replication	Any process that activates or increases the frequency, rate or extent of DNA replication.	0% (0/15)	1	0	NA	NA	40% (6/15)	3.61e-06	5.44	FBgn0000307;FBgn0003023;FBgn0005655;FBgn0027620;FBgn0028360;FBgn0040290	chif;otu;PCNA;Acf;Cdc7;RecQ4
GO:0048477	oogenesis	The complete process of formation and maturation of an ovum or female gamete from a primordial female germ cell. Examples of this process are found in Mus musculus and Drosophila melanogaster.	0.709% (4/564)	0.999155	0	NA	NA	11.348% (64/564)	5.58e-06	5.25	FBgn0000017;FBgn0000140;FBgn0000166;FBgn0000307;FBgn0000351;FBgn0000359;FBgn0000996;FBgn0001085;FBgn0002899;FBgn0003023;FBgn0003124;FBgn0003165;FBgn0003187;FBgn0003483;FBgn0003733;FBgn0004106;FBgn0004400;FBgn0004419;FBgn0004795;FBgn0004875;FBgn0005386;FBgn0010247;FBgn0010300;FBgn0010316;FBgn0011224;FBgn0015477;FBgn0015778;FBgn0016034;FBgn0021761;FBgn0023143;FBgn0026238;FBgn0026713;FBgn0027889;FBg…	Abl;asp;bcd;chif;cort;Cp36;dup;fz;mus301;otu;polo;pum;qua;spn-E;tor;Cdk1;rhi;me31B;retn;enc;ash1;Parp;brat;dap;heph;Rme-8;rin;mael;Nup154;Uba1;gus;Prp16;ball;Fmr1;Tao;Sfmbt;muskelin;tej;Atg7;elg1;Dcr-1;polybromo;Cul5;RecQ4;endos;del;kuz;wisp;lic;nej;cic;Src64B;Fs(2)Ket;vret;CkIIalpha;Smr;Ote;stai;kis;squ;vas;slmb;xmas;Pen
GO:0019731	antibacterial humoral response	An immune response against bacteria mediated through a body fluid. Examples of this process are the antibacterial humoral responses in Mus musculus and Drosophila melanogaster.	3.509% (2/57)	0.72945	0.14	NA	NA	17.544% (10/57)	6.12e-06	5.21	FBgn0004240;FBgn0010247;FBgn0010385;FBgn0010388;FBgn0012042;FBgn0014865;FBgn0034328;FBgn0041579;FBgn0260780;FBgn0262357	DptA;Parp;Def;Dro;AttA;Mtk;BomBc1;AttC;wisp;CG43055
GO:0051321	meiotic cell cycle	Progression through the phases of the meiotic cell cycle, in which canonically a cell replicates to produce four offspring with half the chromosomal content of the progenitor cell via two nuclear divisions.	2.521% (6/238)	1	0	NA	NA	23.109% (55/238)	1.22e-05	4.91	FBgn0000063;FBgn0000140;FBgn0000351;FBgn0002542;FBgn0002673;FBgn0002899;FBgn0003124;FBgn0003483;FBgn0003525;FBgn0003545;FBgn0004106;FBgn0004379;FBgn0004655;FBgn0004875;FBgn0005596;FBgn0010173;FBgn0010314;FBgn0010316;FBgn0010431;FBgn0011606;FBgn0011761;FBgn0011826;FBgn0015929;FBgn0016034;FBgn0017577;FBgn0020633;FBgn0021761;FBgn0025815;FBgn0026206;FBgn0026432;FBgn0026713;FBgn0027889;FBgn0030268;FBg…	Mps1;asp;cort;lds;twe;mus301;polo;spn-E;stg;sub;Cdk1;Klp67A;wapl;enc;yem;RPA1;Cks30A;dap;mtrm;Klp3A;dhd;Pp2B-14D;dpa;mael;Mcm5;Mcm7;Nup154;Mcm6;mei-P26;Grip163;Prp16;ball;Klp10A;Grip71;CG8679;Rad51D;tej;rad50;Sse;Msh6;BoYb;Rpt3R;cal1;Cap-D2;mus81;endos;del;tef;wisp;Src64B;vret;Det;Cenp-C;vas;slmb
GO:0034728	nucleosome organization	A process that is carried out at the cellular level which results in the assembly, arrangement of constituent parts, or disassembly of one or more nucleosomes.	7.407% (2/27)	1	0	NA	NA	33.333% (9/27)	3.22e-05	4.49	FBgn0000541;FBgn0011604;FBgn0022893;FBgn0023395;FBgn0027620;FBgn0030054;FBgn0033526;FBgn0038252;FBgn0259789	E(bx);Iswi;Df31;Chd3;Acf;Caf1-180;Caf1-105;BigH1;zld
GO:0034501	protein localization to kinetochore	Any process in which a protein is transported to, or maintained at, the kinetochore.	0% (0/10)	1	0	NA	NA	50% (5/10)	3.34e-05	4.48	FBgn0000063;FBgn0003268;FBgn0038478;FBgn0061476;FBgn0266916	Mps1;rod;cal1;Zwilch;Cenp-C
GO:0060213	positive regulation of nuclear-transcribed mRNA poly(A) tail shortening	Any process that increases the frequency, rate or extent of poly(A) tail shortening of a nuclear-transcribed mRNA. Poly(A) tail shortening is the decrease in length of the poly(A) tail of an mRNA from full length to an oligo(A) length.	0% (0/10)	1	0	NA	NA	50% (5/10)	3.34e-05	4.48	FBgn0003165;FBgn0003483;FBgn0016070;FBgn0039972;FBgn0250816	pum;spn-E;smg;Marf1;AGO3
GO:0051028	mRNA transport	The directed movement of mRNA, messenger ribonucleic acid, into, out of or within a cell, or between cells, by means of some agent such as a transporter or pore.	3.846% (3/78)	1	0	NA	NA	20.513% (16/78)	4.08e-05	4.39	FBgn0010660;FBgn0013756;FBgn0021761;FBgn0028734;FBgn0030956;FBgn0030959;FBgn0031052;FBgn0031145;FBgn0036263;FBgn0036640;FBgn0039120;FBgn0039302;FBgn0061200;FBgn0087040;FBgn0262647;FBgn0286809	Nup214;Mtor;Nup154;Fmr1;CG18259;CG6961;Elys;Ntf-2;thoc6;nxf2;Nup98-96;Nup358;Nup153;alphaTub67C;Nup160;xmas
GO:0007419	ventral cord development	The process whose specific outcome is the progression of the ventral cord over time, from its formation to the mature structure. The ventral cord is one of the distinguishing traits of the central nervous system of all arthropods (such as insects, crustaceans and arachnids) as well as many other invertebrates, such as the annelid worms.	0% (0/60)	1	0	NA	NA	18.333% (11/60)	5.01e-05	4.3	FBgn0000017;FBgn0003044;FBgn0005624;FBgn0010300;FBgn0010316;FBgn0010382;FBgn0015391;FBgn0039302;FBgn0039680;FBgn0041171;FBgn0259984	Abl;Pcl;Psc;brat;dap;CycE;glu;Nup358;Cap-D2;ago;kuz
GO:0009880	embryonic pattern specification	The process that results in the patterns of cell differentiation that will arise in an embryo.	1.02% (2/196)	0.40027	0.4	NA	NA	12.245% (24/196)	5.2e-05	4.28	FBgn0000166;FBgn0001085;FBgn0002673;FBgn0003165;FBgn0003483;FBgn0003733;FBgn0004656;FBgn0004795;FBgn0004875;FBgn0010825;FBgn0011481;FBgn0016034;FBgn0026238;FBgn0033921;FBgn0039016;FBgn0043900;FBgn0261524;FBgn0262582;FBgn0262656;FBgn0263143;FBgn0264493;FBgn0266557;FBgn0283442;FBgn0286070	bcd;fz;twe;pum;spn-E;tor;fs(1)h;retn;enc;Gug;Ssdp;mael;gus;tej;Dcr-1;pygo;lic;cic;Myc;vret;rdx;kis;vas;cnk
GO:0006607	NLS-bearing protein import into nucleus	The directed movement of a protein bearing a nuclear localization signal (NLS) from the cytoplasm into the nucleus, across the nuclear envelope.	18.182% (2/11)	0.0837214	1.08	NA	NA	45.455% (5/11)	5.91e-05	4.23	FBgn0024921;FBgn0039302;FBgn0061200;FBgn0262743;FBgn0287720	Tnpo;Nup358;Nup153;Fs(2)Ket;Pen
GO:0030261	chromosome condensation	The progressive compaction of dispersed interphase chromatin into threadlike chromosomes prior to mitotic or meiotic nuclear division, or during apoptosis, in eukaryotic cells.	0% (0/51)	1	0	NA	NA	29.412% (15/51)	6.5e-05	4.19	FBgn0003483;FBgn0004655;FBgn0015270;FBgn0015391;FBgn0017577;FBgn0026143;FBgn0026427;FBgn0027783;FBgn0027889;FBgn0032929;FBgn0038252;FBgn0039250;FBgn0039680;FBgn0283442;FBgn0283468	spn-E;wapl;Orc2;glu;Mcm5;Cdc45;Su(var)2-HP2;SMC2;ball;Mcm10;BigH1;Mink;Cap-D2;vas;slmb
GO:0032508	DNA duplex unwinding	The process in which interchain hydrogen bonds between two strands of DNA are broken or 'melted', generating a region of unpaired single strands.	0% (0/36)	1	0	NA	NA	36.111% (13/36)	6.64e-05	4.18	FBgn0002899;FBgn0010173;FBgn0011774;FBgn0015778;FBgn0015929;FBgn0017577;FBgn0020633;FBgn0025815;FBgn0027375;FBgn0031655;FBgn0032883;FBgn0034728;FBgn0040290	mus301;RPA1;Irbp;rin;dpa;Mcm5;Mcm7;Mcm6;RecQ5;Marcal1;Rhau;rad50;RecQ4
GO:0051231	spindle elongation	The cell cycle process in which the distance is lengthened between poles of the spindle.	0% (0/17)	1	0	NA	NA	29.412% (5/17)	8.32e-05	4.08	FBgn0004378;FBgn0004379;FBgn0011606;FBgn0011692;FBgn0013756	Klp61F;Klp67A;Klp3A;pav;Mtor
GO:0006606	protein import into nucleus	The directed movement of a protein from the cytoplasm to the nucleus.	3.571% (2/56)	1	0	NA	NA	28.571% (16/56)	9.48e-05	4.02	FBgn0010660;FBgn0013756;FBgn0021761;FBgn0022213;FBgn0024921;FBgn0031145;FBgn0032189;FBgn0037924;FBgn0039120;FBgn0039302;FBgn0061200;FBgn0262647;FBgn0262743;FBgn0262866;FBgn0264493;FBgn0287720	Nup214;Mtor;Nup154;Cse1;Tnpo;Ntf-2;Ripalpha;CG14712;Nup98-96;Nup358;Nup153;Nup160;Fs(2)Ket;S6kII;rdx;Pen
GO:0006298	mismatch repair	A system for the correction of errors in which an incorrect base, which cannot form hydrogen bonds with the corresponding base in the parent strand, is incorporated into the daughter strand. The mismatch repair system promotes genomic fidelity by repairing base-base mismatches, insertion-deletion loops and heterologies generated during DNA replication and recombination.	0% (0/12)	1	0	NA	NA	41.667% (5/12)	9.76e-05	4.01	FBgn0005655;FBgn0011660;FBgn0015553;FBgn0031252;FBgn0036486	PCNA;Pms2;tos;CG13690;Msh6
GO:0006335	DNA replication-dependent chromatin assembly	The formation of nucleosomes on newly synthesized DNA, coupled to strand elongation.	0% (0/7)	1	0	NA	NA	57.143% (4/7)	0.000115306	3.94	FBgn0011604;FBgn0027620;FBgn0029094;FBgn0033526	Iswi;Acf;asf1;Caf1-105
GO:0007140	male meiotic nuclear division	A cell cycle process by which the cell nucleus divides as part of a meiotic cell cycle in the male germline.	4.054% (3/74)	0.7628	0.12	NA	NA	12.162% (9/74)	0.000156954	3.8	FBgn0002673;FBgn0003124;FBgn0003545;FBgn0004106;FBgn0004379;FBgn0011606;FBgn0016034;FBgn0021761;FBgn0086350	twe;polo;sub;Cdk1;Klp67A;Klp3A;mael;Nup154;tef
GO:0009794	regulation of mitotic cell cycle, embryonic	Any process that modulates the frequency, rate or extent of replication and segregation of genetic material in the embryo.	7.143% (1/14)	1	0	NA	NA	42.857% (6/14)	0.000219102	3.66	FBgn0000404;FBgn0002673;FBgn0003525;FBgn0028734;FBgn0034314;FBgn0261278	CycA;twe;stg;Fmr1;nopo;grp
GO:0048134	germ-line cyst formation	Formation of a group of interconnected cells derived from a single gonial founder cell.	0% (0/32)	1	0	NA	NA	21.875% (7/32)	0.000218667	3.66	FBgn0000405;FBgn0004106;FBgn0004875;FBgn0016053;FBgn0028734;FBgn0039016;FBgn0283468	CycB;Cdk1;enc;pgc;Fmr1;Dcr-1;slmb
GO:0000278	mitotic cell cycle	Progression through the phases of the mitotic cell cycle, the most common eukaryotic cell cycle, which canonically comprises four successive phases called G1, S, G2, and M and includes replication of the genome and the subsequent segregation of chromosomes into daughter cells. In some variant cell cycles nuclear replication or nuclear division may not be followed by cell division, or G1 and G2 ph…	2.151% (10/465)	0.915232	0.04	NA	NA	20% (93/465)	0.000241274	3.62	FBgn0000063;FBgn0000140;FBgn0000404;FBgn0000405;FBgn0000996;FBgn0001120;FBgn0002673;FBgn0002783;FBgn0003087;FBgn0003124;FBgn0003165;FBgn0003268;FBgn0003483;FBgn0003525;FBgn0003545;FBgn0004106;FBgn0004107;FBgn0004378;FBgn0004379;FBgn0004655;FBgn0004889;FBgn0005624;FBgn0005655;FBgn0010314;FBgn0010315;FBgn0010316;FBgn0010382;FBgn0011606;FBgn0011692;FBgn0013756;FBgn0015270;FBgn0015391;FBgn0015799;FBg…	Mps1;asp;CycA;CycB;dup;gnu;twe;mor;pim;polo;pum;rod;spn-E;stg;sub;Cdk1;Cdk2;Klp61F;Klp67A;wapl;tws;Psc;PCNA;Cks30A;CycD;dap;CycE;Klp3A;pav;Mtor;Orc2;glu;Rbf;dpa;Cdc16;Mcm6;dgt4;Cdc45;Su(var)2-HP2;Grip163;RecQ5;ana2;SMC2;ball;Cdc7;Fmr1;Aos1;Nek2;Klp10A;sip2;Grip71;Mcm10;dgt5;mars;nopo;Sse;Cdc6;Skp2;Rbf2;cal1;Dcr-1;Mink;Cap-D2;cmet;RecQ4;mus81;ago;Haspin;Rif1;Claspin;Zwilch;endos;del;alphaTub67C;Po…
GO:0007094	mitotic spindle assembly checkpoint signaling	A mitotic cell cycle checkpoint that delays mitotic sister chromatid separation and consequently the mitotic metaphase/anaphase transition until the spindle is correctly assembled and chromosomes are attached to the spindle. Spindle assembly checkpoint signaling begins with the activated Mph family kinase, and results in the inhibition of the Anaphase Promoting Complex and its activator Sleepy/Cd…	0% (0/15)	1	0	NA	NA	33.333% (5/15)	0.000331644	3.48	FBgn0000063;FBgn0003268;FBgn0013756;FBgn0061476;FBgn0263855	Mps1;rod;Mtor;Zwilch;BubR1
GO:0034587	piRNA processing	A process leading to the generation of a functional piRNA. piRNAs (Piwi-associated RNAs) are a class of 24- to 30-nucleotide RNAs derived from repeat or complex DNA sequence elements and processed by a Dicer-independent mechanism.	0% (0/23)	1	0	NA	NA	26.087% (6/23)	0.000368479	3.43	FBgn0004400;FBgn0016034;FBgn0033921;FBgn0039302;FBgn0086251;FBgn0263143	rhi;mael;tej;Nup358;del;vret
GO:1902969	mitotic DNA replication	NA	0% (0/15)	1	0	NA	NA	40% (6/15)	0.000380794	3.42	FBgn0015929;FBgn0025815;FBgn0026143;FBgn0259113;FBgn0262619;FBgn0283467	dpa;Mcm6;Cdc45;PolA1;DNAlig1;PolD3
GO:0008608	attachment of spindle microtubules to kinetochore	The process in which spindle microtubules become physically associated with the proteins making up the kinetochore complex.	0% (0/9)	1	0	NA	NA	44.444% (4/9)	0.000386854	3.41	FBgn0000405;FBgn0003124;FBgn0004379;FBgn0037025	CycB;polo;Klp67A;Spc105R
GO:0050830	defense response to Gram-positive bacterium	Reactions triggered in response to the presence of a Gram-positive bacterium that act to protect the cell or organism.	4.762% (2/42)	0.565156	0.25	NA	NA	19.048% (8/42)	0.000408616	3.39	FBgn0010385;FBgn0010388;FBgn0012042;FBgn0014865;FBgn0034328;FBgn0034407;FBgn0035806;FBgn0041579	Def;Dro;AttA;Mtk;BomBc1;DptB;PGRP-SD;AttC
GO:0031647	regulation of protein stability	Any process that affects the structure and integrity of a protein, altering the likelihood of its degradation or aggregation.	3.175% (2/63)	0.617755	0.21	NA	NA	14.286% (9/63)	0.000455294	3.34	FBgn0000017;FBgn0004889;FBgn0027603;FBgn0030366;FBgn0032725;FBgn0037236;FBgn0263106;FBgn0264492;FBgn0264493	Abl;tws;Ulp1;Usp7;Nedd8;Skp2;DnaJ-1;CkIIalpha;rdx
GO:0006325	chromatin organization	The assembly or remodeling of chromatin composed of DNA complexed with histones, other associated proteins, and sometimes RNA.	3.116% (11/353)	0.817659	0.09	NA	NA	17.28% (61/353)	0.000482057	3.32	FBgn0000307;FBgn0000541;FBgn0002542;FBgn0002783;FBgn0002872;FBgn0003044;FBgn0003483;FBgn0004400;FBgn0004655;FBgn0004656;FBgn0005386;FBgn0005596;FBgn0005617;FBgn0005624;FBgn0010247;FBgn0010825;FBgn0011327;FBgn0011604;FBgn0011761;FBgn0013756;FBgn0015396;FBgn0016053;FBgn0022893;FBgn0023395;FBgn0023513;FBgn0026427;FBgn0027603;FBgn0027620;FBgn0027889;FBgn0028360;FBgn0028387;FBgn0028734;FBgn0029094;FBg…	chif;E(bx);lds;mor;mu2;Pcl;spn-E;rhi;wapl;fs(1)h;ash1;yem;msl-1;Psc;Parp;Gug;Uch-L5;Iswi;dhd;Mtor;jumu;pgc;Df31;Chd3;CG14803;Su(var)2-HP2;Ulp1;Acf;ball;Cdc7;chm;Fmr1;asf1;Btnd;Caf1-180;Usp7;Marcal1;Sfmbt;d4;CG10395;Kdm4A;Caf1-105;tou;CG7457;Hat1;CG10445;BigH1;cal1;Dcr-1;polybromo;G9a;Haspin;Nup153;Ino80;e(y)3;zld;nej;osa;BubR1;CG43902;kis
GO:0000070	mitotic sister chromatid segregation	The cell cycle process in which replicated homologous chromosomes are organized and then physically separated and apportioned to two sets during the mitotic cell cycle. Each replicated chromosome, composed of two sister chromatids, aligns at the cell equator, paired with its homologous partner. One homolog of each morphologic type goes into each of the resulting chromosome sets.	0.943% (1/106)	1	0	NA	NA	25.472% (27/106)	0.000518898	3.28	FBgn0000063;FBgn0000404;FBgn0000405;FBgn0003087;FBgn0003124;FBgn0003268;FBgn0003483;FBgn0004378;FBgn0004379;FBgn0011692;FBgn0013756;FBgn0015270;FBgn0015391;FBgn0025781;FBgn0026427;FBgn0027375;FBgn0027783;FBgn0027889;FBgn0030268;FBgn0035627;FBgn0039250;FBgn0039680;FBgn0040232;FBgn0061476;FBgn0263855;FBgn0266916;FBgn0283442	Mps1;CycA;CycB;pim;polo;rod;spn-E;Klp61F;Klp67A;pav;Mtor;Orc2;glu;Cdc16;Su(var)2-HP2;RecQ5;SMC2;ball;Klp10A;Sse;Mink;Cap-D2;cmet;Zwilch;BubR1;Cenp-C;vas
GO:0007096	regulation of exit from mitosis	Any process involved in the progression from anaphase/telophase to G1 that is associated with a conversion from high to low mitotic CDK activity.	10% (1/10)	0.366645	0.44	NA	NA	40% (4/10)	0.00062248	3.21	FBgn0000404;FBgn0010382;FBgn0041171;FBgn0263855	CycA;CycE;ago;BubR1
GO:0000079	regulation of cyclin-dependent protein serine/threonine kinase activity	Any process that modulates the frequency, rate or extent of cyclin-dependent protein serine/threonine kinase activity.	0% (0/17)	1	0	NA	NA	29.412% (5/17)	0.000635361	3.2	FBgn0000404;FBgn0000405;FBgn0010315;FBgn0010316;FBgn0010382	CycA;CycB;CycD;dap;CycE
GO:0033260	nuclear DNA replication	The DNA-dependent DNA replication that occurs in the nucleus of eukaryotic organisms as part of the cell cycle.	0% (0/23)	1	0	NA	NA	52.174% (12/23)	0.000742091	3.13	FBgn0000307;FBgn0000996;FBgn0010316;FBgn0015929;FBgn0017577;FBgn0020633;FBgn0025815;FBgn0026143;FBgn0086695;FBgn0259113;FBgn0262619;FBgn0283467	chif;dup;dap;dpa;Mcm5;Mcm7;Mcm6;Cdc45;hd;PolA1;DNAlig1;PolD3
GO:0007338	single fertilization	The union of male and female gametes to form a zygote.	0% (0/30)	1	0	NA	NA	30% (9/30)	0.000759635	3.12	FBgn0000351;FBgn0001120;FBgn0003124;FBgn0011604;FBgn0011606;FBgn0011761;FBgn0027500;FBgn0087040;FBgn0260780	cort;gnu;polo;Iswi;Klp3A;dhd;spd-2;alphaTub67C;wisp
GO:0045143	homologous chromosome segregation	The cell cycle process in which replicated homologous chromosomes are organized and then physically separated and apportioned to two sets during the first division of the meiotic cell cycle. Each replicated chromosome, composed of two sister chromatids, aligns at the cell equator, paired with its homologous partner; this pairing off, referred to as synapsis, permits genetic recombination. One hom…	5.556% (1/18)	1	0	NA	NA	27.778% (5/18)	0.000778401	3.11	FBgn0000063;FBgn0000351;FBgn0010431;FBgn0027889;FBgn0283468	Mps1;cort;mtrm;ball;slmb
GO:0030953	astral microtubule organization	A process that is carried out at the cellular level which results in the assembly, arrangement of constituent parts, or disassembly of astral microtubules, any of the spindle microtubules that radiate in all directions from the spindle poles.	0% (0/5)	1	0	NA	NA	60% (3/5)	0.000786202	3.1	FBgn0000140;FBgn0003124;FBgn0027500	asp;polo;spd-2
GO:0045004	DNA replication proofreading	Correction of replication errors by DNA polymerase using a 3'-5' exonuclease activity.	0% (0/5)	1	0	NA	NA	60% (3/5)	0.000786202	3.1	FBgn0259113;FBgn0263600;FBgn0264326	PolA1;PolD1;PolE1
GO:0009394	2'-deoxyribonucleotide metabolic process	The chemical reactions and pathways involving a 2'-deoxyribonucleotide, a compound consisting of 2'-deoxyribonucleoside (a base linked to a 2'-deoxyribose sugar) esterified with a phosphate group at either the 3' or 5'-hydroxyl group of the sugar.	0% (0/5)	1	0	NA	NA	60% (3/5)	0.000786202	3.1	FBgn0022338;FBgn0028380;FBgn0034299	dnk;fal;CG5757
GO:1905634	regulation of protein localization to chromatin	NA	0% (0/5)	1	0	NA	NA	60% (3/5)	0.000786202	3.1	FBgn0004655;FBgn0015799;FBgn0046706	wapl;Rbf;Haspin
GO:1901993	regulation of meiotic cell cycle phase transition	NA	20% (1/5)	0.204116	0.69	NA	NA	60% (3/5)	0.000786202	3.1	FBgn0000063;FBgn0002673;FBgn0003525	Mps1;twe;stg
GO:0040016	embryonic cleavage	The first few specialized divisions of an activated animal egg.	0% (0/5)	1	0	NA	NA	60% (3/5)	0.000786202	3.1	FBgn0003545;FBgn0032876;FBgn0087040	sub;Cen;alphaTub67C
GO:0007063	regulation of sister chromatid cohesion	Any process that modulates the frequency, rate or extent of sister chromatid cohesion.	0% (0/5)	1	0	NA	NA	60% (3/5)	0.000786202	3.1	FBgn0004655;FBgn0015799;FBgn0046706	wapl;Rbf;Haspin
GO:0007057	spindle assembly involved in female meiosis I	The aggregation, arrangement and bonding together of a set of components to form the spindle during meiosis I of a meiotic cell cycle in females. An example of this is found in Drosophila melanogaster.	0% (0/5)	1	0	NA	NA	60% (3/5)	0.000786202	3.1	FBgn0010314;FBgn0030268;FBgn0032705	Cks30A;Klp10A;Grip71
GO:0051307	meiotic chromosome separation	The process in which chromosomes are physically detached from each other during meiosis.	0% (0/5)	1	0	NA	NA	60% (3/5)	0.000786202	3.1	FBgn0000063;FBgn0035627;FBgn0086350	Mps1;Sse;tef
GO:0007294	germarium-derived oocyte fate determination	The cell fate determination process in which a germarium-derived cell becomes capable of differentiating autonomously into an oocyte cell regardless of its environment; upon determination, the cell fate cannot be reversed. An example of this is found in Drosophila melanogaster.	0% (0/27)	1	0	NA	NA	22.222% (6/27)	0.000930836	3.03	FBgn0002899;FBgn0003483;FBgn0004875;FBgn0010316;FBgn0028734;FBgn0039016	mus301;spn-E;enc;dap;Fmr1;Dcr-1
GO:0033314	mitotic DNA replication checkpoint signaling	A signal transduction process that contributes to a mitotic DNA replication checkpoint.	0% (0/11)	1	0	NA	NA	36.364% (4/11)	0.000944437	3.02	FBgn0035918;FBgn0052251;FBgn0261278;FBgn0286788	Cdc6;Claspin;grp;Orc1
GO:0007113	endomitotic cell cycle	A mitotic cell cycle in which chromosomes are replicated and sister chromatids separate, but spindle formation, nuclear membrane breakdown and nuclear division do not occur, resulting in an increased number of chromosomes in the cell.	0% (0/11)	1	0	NA	NA	36.364% (4/11)	0.000944437	3.02	FBgn0015799;FBgn0028360;FBgn0037236;FBgn0264326	Rbf;Cdc7;Skp2;PolE1
GO:0046959	habituation	A decrease in a behavioral response to a repeated stimulus. This is exemplified by the failure of a person to show a startle response to a loud noise that has been repeatedly presented.	0% (0/11)	1	0	NA	NA	36.364% (4/11)	0.000944437	3.02	FBgn0004419;FBgn0010762;FBgn0028734;FBgn0040372	me31B;simj;Fmr1;G9a
GO:0007406	negative regulation of neuroblast proliferation	Any process that stops, prevents, or reduces the frequency, rate or extent of the proliferation of neuroblasts.	0% (0/19)	1	0	NA	NA	26.316% (5/19)	0.0011102	2.95	FBgn0002783;FBgn0003124;FBgn0004889;FBgn0010300;FBgn0261885	mor;polo;tws;brat;osa
GO:0007143	female meiotic nuclear division	A cell cycle process by which the cell nucleus divides as part of a meiotic cell cycle in the female germline.	1.961% (1/51)	1	0	NA	NA	35.294% (18/51)	0.00125948	2.9	FBgn0000063;FBgn0000351;FBgn0002542;FBgn0002899;FBgn0003124;FBgn0003545;FBgn0005596;FBgn0010314;FBgn0010431;FBgn0011606;FBgn0011761;FBgn0011826;FBgn0027889;FBgn0030268;FBgn0032705;FBgn0038478;FBgn0260780;FBgn0266916	Mps1;cort;lds;mus301;polo;sub;yem;Cks30A;mtrm;Klp3A;dhd;Pp2B-14D;ball;Klp10A;Grip71;cal1;wisp;Cenp-C
GO:0031047	regulatory ncRNA-mediated gene silencing	A process in which an regulatory non-coding RNA molecule reduces expression of target genes. This can occur pre-transcriptionally by assembly of heterochromatin and prevention of transcription or co- or post-transcriptionally by targeting RNAs for degradation or by interfering with splicing or translation. This process starts once the inhibitory RNA molecule has been transcribed, and includes pro…	0.917% (1/109)	1	0	NA	NA	16.514% (18/109)	0.00129397	2.89	FBgn0003483;FBgn0004400;FBgn0004419;FBgn0010113;FBgn0016034;FBgn0026713;FBgn0028734;FBgn0033921;FBgn0034187;FBgn0037760;FBgn0039016;FBgn0039302;FBgn0085430;FBgn0086251;FBgn0250816;FBgn0260771;FBgn0263143;FBgn0267347	spn-E;rhi;me31B;hdc;mael;Prp16;Fmr1;tej;Mov10;FBXO11;Dcr-1;Nup358;Dora;del;AGO3;Larp7;vret;squ
GO:0048599	oocyte development	The process whose specific outcome is the progression of an oocyte over time, from initial commitment of the cell to its specific fate, to the fully functional differentiated cell.	0.725% (1/138)	1	0	NA	NA	12.319% (17/138)	0.00127861	2.89	FBgn0003483;FBgn0004875;FBgn0011224;FBgn0016034;FBgn0021761;FBgn0026238;FBgn0028734;FBgn0033757;FBgn0033921;FBgn0086251;FBgn0260780;FBgn0261524;FBgn0262582;FBgn0263143;FBgn0264492;FBgn0283442;FBgn0283468	spn-E;enc;heph;mael;Nup154;gus;Fmr1;muskelin;tej;del;wisp;lic;cic;vret;CkIIalpha;vas;slmb
GO:0006405	RNA export from nucleus	The directed movement of RNA from the nucleus to the cytoplasm.	5.556% (3/54)	1	0	NA	NA	24.074% (13/54)	0.00128311	2.89	FBgn0010660;FBgn0013756;FBgn0021761;FBgn0030956;FBgn0030959;FBgn0036263;FBgn0036640;FBgn0037924;FBgn0039120;FBgn0039302;FBgn0061200;FBgn0262647;FBgn0286809	Nup214;Mtor;Nup154;CG18259;CG6961;thoc6;nxf2;CG14712;Nup98-96;Nup358;Nup153;Nup160;xmas
GO:0010526	retrotransposon silencing	Any process that decreases the frequency, rate or extent of retrotransposition. Retrotransposons are a subset of transposable elements that use an RNA intermediate and reverse transcribe themselves into the genome.	0% (0/12)	1	0	NA	NA	33.333% (4/12)	0.00136786	2.86	FBgn0003483;FBgn0037205;FBgn0041775;FBgn0263143	spn-E;BoYb;tral;vret
GO:0051446	positive regulation of meiotic cell cycle	Any process that activates or increases the frequency, rate or extent of progression through the meiotic cell cycle.	16.667% (1/6)	0.23965	0.62	NA	NA	50% (3/6)	0.00152121	2.82	FBgn0002673;FBgn0003525;FBgn0010316	twe;stg;dap
GO:0031087	deadenylation-independent decapping of nuclear-transcribed mRNA	Cleavage of the 5'-cap of a nuclear-transcribed mRNA that is independent of poly(A) tail shortening.	0% (0/6)	1	0	NA	NA	50% (3/6)	0.00152121	2.82	FBgn0003165;FBgn0004419;FBgn0036735	pum;me31B;Edc3
GO:1901992	positive regulation of mitotic cell cycle phase transition	NA	8.696% (2/23)	0.421585	0.38	NA	NA	26.087% (6/23)	0.00149772	2.82	FBgn0002673;FBgn0003525;FBgn0010315;FBgn0010382;FBgn0025781;FBgn0040290	twe;stg;CycD;CycE;Cdc16;RecQ4
GO:0009263	deoxyribonucleotide biosynthetic process	The chemical reactions and pathways resulting in the formation of a deoxyribonucleotide, a compound consisting of deoxyribonucleoside (a base linked to a deoxyribose sugar) esterified with a phosphate group at either the 3' or 5'-hydroxyl group of the sugar.	0% (0/6)	1	0	NA	NA	50% (3/6)	0.00152121	2.82	FBgn0011703;FBgn0022338;FBgn0034299	RnrL;dnk;CG5757
GO:0007000	nucleolus organization	A process that is carried out at the cellular level which results in the assembly, arrangement of constituent parts, or disassembly of the nucleolus.	0% (0/6)	1	0	NA	NA	50% (3/6)	0.00152121	2.82	FBgn0010247;FBgn0015396;FBgn0262656	Parp;jumu;Myc
GO:0048190	wing disc dorsal/ventral pattern formation	The establishment, maintenance and elaboration of the dorsal/ventral axis of the wing disc, a precursor to the adult wing.	1.961% (1/51)	0.90313	0.04	NA	NA	15.686% (8/51)	0.00156099	2.81	FBgn0001169;FBgn0003415;FBgn0028387;FBgn0036814;FBgn0037021;FBgn0261885;FBgn0262582;FBgn0285917	H;skd;chm;CG14073;Pcif1;osa;cic;sbb
GO:0035220	wing disc development	Progression of the wing disc over time, from its initial formation through to its metamorphosis to form adult structures including the wing hinge, wing blade and pleura.	0.266% (1/376)	1	0	NA	NA	7.979% (30/376)	0.00156999	2.8	FBgn0001085;FBgn0001169;FBgn0002783;FBgn0003187;FBgn0003415;FBgn0010316;FBgn0010382;FBgn0010825;FBgn0011224;FBgn0011826;FBgn0015396;FBgn0021761;FBgn0025633;FBgn0026238;FBgn0028387;FBgn0036814;FBgn0037021;FBgn0037236;FBgn0039932;FBgn0040372;FBgn0040388;FBgn0043900;FBgn0259789;FBgn0261885;FBgn0262582;FBgn0262866;FBgn0265523;FBgn0266557;FBgn0285917;FBgn0286070	fz;H;mor;qua;skd;dap;CycE;Gug;heph;Pp2B-14D;jumu;Nup154;spdi;gus;chm;CG14073;Pcif1;Skp2;fuss;G9a;boi;pygo;zld;osa;cic;S6kII;Smr;kis;sbb;cnk
GO:0006281	DNA repair	The process of restoring DNA after damage. Genomes are subject to damage by chemical and physical agents in the environment (e.g. UV and ionizing radiations, chemical mutagens, fungal and bacterial toxins, etc.) and by free radicals or alkylating agents endogenously generated in metabolism. DNA is also damaged because of errors during its replication. A variety of different DNA repair pathways ha…	0% (0/213)	1	0	NA	NA	23.005% (49/213)	0.00168447	2.77	FBgn0002542;FBgn0002872;FBgn0002899;FBgn0004913;FBgn0005655;FBgn0010173;FBgn0010247;FBgn0011660;FBgn0011774;FBgn0015553;FBgn0015929;FBgn0017577;FBgn0020633;FBgn0023513;FBgn0023515;FBgn0025815;FBgn0025832;FBgn0026143;FBgn0027375;FBgn0027512;FBgn0028360;FBgn0030054;FBgn0031252;FBgn0031655;FBgn0032934;FBgn0033389;FBgn0034728;FBgn0035812;FBgn0036486;FBgn0037141;FBgn0037531;FBgn0037578;FBgn0038118;FBg…	lds;mu2;mus301;Gnf1;PCNA;RPA1;Parp;Pms2;Irbp;tos;dpa;Mcm5;Mcm7;CG14803;Gcna;Mcm6;Fen1;Cdc45;RecQ5;CG10254;Cdc7;Caf1-180;CG13690;Marcal1;CG8679;Rad51D;rad50;CG7457;Msh6;PolH;CG10445;PNKP;timeout;Rad60;polybromo;RecQ4;mus81;SMC5;Usp10;Ino80;PolA1;ctrip;DNAlig1;Nup160;PolD1;PolE1;jnj;PolD3;mus302
GO:0046843	dorsal appendage formation	Establishment of the dorsal filaments, elaborate specializations of the chorion that protrude from the anterior end of the egg and facilitate embryonic respiration.	0% (0/52)	1	0	NA	NA	15.385% (8/52)	0.0017756	2.75	FBgn0003483;FBgn0016034;FBgn0026238;FBgn0036715;FBgn0262582;FBgn0267347;FBgn0283442;FBgn0283468	spn-E;mael;gus;Cad74A;cic;squ;vas;slmb
GO:0006277	DNA amplification	The process in which the number of copies of a gene is increased in certain cells as extra copies of DNA are made in response to certain signals of cell development or of stress from the environment.	0% (0/22)	1	0	NA	NA	54.545% (12/22)	0.00184036	2.74	FBgn0000307;FBgn0000996;FBgn0005655;FBgn0010382;FBgn0015270;FBgn0015799;FBgn0025815;FBgn0026143;FBgn0028360;FBgn0040290;FBgn0086695;FBgn0286788	chif;dup;PCNA;CycE;Orc2;Rbf;Mcm6;Cdc45;Cdc7;RecQ4;hd;Orc1
GO:0010389	regulation of G2/M transition of mitotic cell cycle	Any signaling pathway that modulates the activity of a cell cycle cyclin-dependent protein kinase to modulate the switch from G2 phase to M phase of the mitotic cell cycle.	2.857% (1/35)	0.798237	0.1	NA	NA	25.714% (9/35)	0.00184131	2.73	FBgn0002673;FBgn0003525;FBgn0004106;FBgn0004107;FBgn0035918;FBgn0040290;FBgn0052251;FBgn0261278;FBgn0286788	twe;stg;Cdk1;Cdk2;Cdc6;RecQ4;Claspin;grp;Orc1
GO:0090329	regulation of DNA-templated DNA replication	Any process that modulates the rate, frequency, or extent of DNA-templated DNA replication, the process in which new strands of DNA are synthesized.	0% (0/27)	1	0	NA	NA	44.444% (12/27)	0.00184228	2.73	FBgn0000307;FBgn0000996;FBgn0003023;FBgn0004106;FBgn0015376;FBgn0015929;FBgn0017577;FBgn0020633;FBgn0025815;FBgn0038118;FBgn0050085;FBgn0283467	chif;dup;otu;Cdk1;cutlet;dpa;Mcm5;Mcm7;Mcm6;timeout;Rif1;PolD3
GO:0031297	replication fork processing	The process in which a DNA replication fork that has stalled is restored to a functional state and replication is restarted. The stalling may be due to DNA damage, DNA secondary structure, bound proteins, dNTP shortage, or other causes.	0% (0/13)	1	0	NA	NA	30.769% (4/13)	0.00190784	2.72	FBgn0023513;FBgn0031655;FBgn0034314;FBgn0035812	CG14803;Marcal1;nopo;CG7457
GO:0046427	positive regulation of receptor signaling pathway via JAK-STAT	Any process that activates or increases the frequency, rate or extent of the JAK-STAT signaling pathway activity.	0% (0/13)	1	0	NA	NA	30.769% (4/13)	0.00190784	2.72	FBgn0004107;FBgn0010315;FBgn0010382;FBgn0015396	Cdk2;CycD;CycE;jumu
GO:0007346	regulation of mitotic cell cycle	Any process that modulates the rate or extent of progress through the mitotic cell cycle.	2.41% (4/166)	1	0	NA	NA	26.506% (44/166)	0.00194178	2.71	FBgn0000063;FBgn0000404;FBgn0001120;FBgn0002673;FBgn0002783;FBgn0003268;FBgn0003525;FBgn0004106;FBgn0004107;FBgn0004889;FBgn0010314;FBgn0010315;FBgn0010316;FBgn0010382;FBgn0011606;FBgn0013756;FBgn0015799;FBgn0025781;FBgn0026085;FBgn0027375;FBgn0028360;FBgn0028734;FBgn0029512;FBgn0029970;FBgn0032929;FBgn0033740;FBgn0033845;FBgn0034314;FBgn0035918;FBgn0038390;FBgn0040290;FBgn0040347;FBgn0041171;FBg…	Mps1;CycA;gnu;twe;mor;rod;stg;Cdk1;Cdk2;tws;Cks30A;CycD;dap;CycE;Klp3A;Mtor;Rbf;Cdc16;dgt4;RecQ5;Cdc7;Fmr1;Aos1;Nek2;Mcm10;dgt5;mars;nopo;Cdc6;Rbf2;RecQ4;mus81;ago;Rif1;Claspin;Zwilch;endos;bora;grp;nej;BubR1;Smr;slmb;Orc1
GO:0006310	DNA recombination	Any process in which a new genotype is formed by reassortment of genes resulting in gene combinations different from those that were present in the parents. In eukaryotes genetic recombination can occur by chromosome assortment, intrachromosomal recombination, or nonreciprocal interchromosomal recombination. Interchromosomal recombination occurs by crossing over. In bacteria it may occur by genet…	0% (0/105)	1	0	NA	NA	28.571% (30/105)	0.00211625	2.67	FBgn0002899;FBgn0010173;FBgn0011606;FBgn0011774;FBgn0015553;FBgn0015929;FBgn0017577;FBgn0020633;FBgn0023513;FBgn0025815;FBgn0026143;FBgn0027375;FBgn0028360;FBgn0030054;FBgn0031655;FBgn0032934;FBgn0033389;FBgn0034728;FBgn0035812;FBgn0038252;FBgn0038608;FBgn0039065;FBgn0040290;FBgn0040347;FBgn0052438;FBgn0086613;FBgn0262619;FBgn0262647;FBgn0266282;FBgn0283467	mus301;RPA1;Klp3A;Irbp;tos;dpa;Mcm5;Mcm7;CG14803;Mcm6;Cdc45;RecQ5;Cdc7;Caf1-180;Marcal1;CG8679;Rad51D;rad50;CG7457;BigH1;WRNexo;Rad60;RecQ4;mus81;SMC5;Ino80;DNAlig1;Nup160;jnj;PolD3
GO:0046822	regulation of nucleocytoplasmic transport	Any process that modulates the frequency, rate or extent of the directed movement of substances between the nucleus and the cytoplasm.	0% (0/29)	1	0	NA	NA	31.034% (9/29)	0.00248832	2.6	FBgn0000017;FBgn0010660;FBgn0021761;FBgn0039120;FBgn0039302;FBgn0262647;FBgn0262743;FBgn0262866;FBgn0264493	Abl;Nup214;Nup154;Nup98-96;Nup358;Nup160;Fs(2)Ket;S6kII;rdx
GO:0000076	DNA replication checkpoint signaling	A signal transduction process that contributes to a DNA replication checkpoint, that prevents the initiation of nuclear division until DNA replication is complete, thereby ensuring that progeny inherit a full complement of the genome.	0% (0/18)	1	0	NA	NA	38.889% (7/18)	0.00251451	2.6	FBgn0000996;FBgn0035918;FBgn0038118;FBgn0052251;FBgn0261278;FBgn0261617;FBgn0286788	dup;Cdc6;timeout;Claspin;grp;nej;Orc1
GO:0016441	post-transcriptional gene silencing	The inactivation of gene expression that occurs after transcription.	1.786% (1/56)	1	0	NA	NA	17.857% (10/56)	0.00249123	2.6	FBgn0003165;FBgn0003483;FBgn0004419;FBgn0010113;FBgn0016034;FBgn0034187;FBgn0037760;FBgn0039016;FBgn0039972;FBgn0085430	pum;spn-E;me31B;hdc;mael;Mov10;FBXO11;Dcr-1;Marf1;Dora
GO:0046823	negative regulation of nucleocytoplasmic transport	Any process that stops, prevents, or reduces the frequency, rate or extent of the directed movement of substances between the cytoplasm and the nucleus.	0% (0/7)	1	0	NA	NA	42.857% (3/7)	0.00257564	2.59	FBgn0010660;FBgn0262866;FBgn0264493	Nup214;S6kII;rdx
GO:0006284	base-excision repair	In base excision repair, an altered base is removed by a DNA glycosylase enzyme, followed by excision of the resulting sugar phosphate. The small gap left in the DNA helix is filled in by the sequential action of DNA polymerase and DNA ligase.	0% (0/14)	1	0	NA	NA	28.571% (4/14)	0.00257924	2.59	FBgn0025832;FBgn0040290;FBgn0263600;FBgn0264326	Fen1;RecQ4;PolD1;PolE1
GO:0090316	positive regulation of intracellular protein transport	Any process that activates or increases the frequency, rate or extent of the directed movement of proteins within cells.	0% (0/14)	1	0	NA	NA	28.571% (4/14)	0.00257924	2.59	FBgn0000017;FBgn0013756;FBgn0021761;FBgn0041775	Abl;Mtor;Nup154;tral
GO:0090317	negative regulation of intracellular protein transport	Any process that decreases the frequency, rate or extent of the directed movement of proteins within cells.	0% (0/7)	1	0	NA	NA	42.857% (3/7)	0.00257564	2.59	FBgn0010660;FBgn0262866;FBgn0264493	Nup214;S6kII;rdx
GO:2000134	negative regulation of G1/S transition of mitotic cell cycle	NA	0% (0/14)	1	0	NA	NA	28.571% (4/14)	0.00257924	2.59	FBgn0002783;FBgn0010316;FBgn0015799;FBgn0038390	mor;dap;Rbf;Rbf2
GO:0007020	microtubule nucleation	The process in which tubulin alpha-beta heterodimers begin aggregation to form an oligomeric tubulin structure (a microtubule seed). Microtubule nucleation is the initiating step in the formation of a microtubule in the absence of any existing microtubules ('de novo' microtubule formation).	0% (0/23)	1	0	NA	NA	21.739% (5/23)	0.00277926	2.56	FBgn0000140;FBgn0003124;FBgn0003545;FBgn0026432;FBgn0032705	asp;polo;sub;Grip163;Grip71
GO:0000723	telomere maintenance	Any process that contributes to the maintenance of proper telomeric length and structure by affecting and monitoring the activity of telomeric proteins, the length of telomeric DNA and the replication and repair of the DNA. These processes includes those that shorten, lengthen, replicate and repair the telomeric DNA sequences.	0% (0/33)	1	0	NA	NA	21.212% (7/33)	0.00333086	2.48	FBgn0010173;FBgn0011774;FBgn0026257;FBgn0033389;FBgn0034728;FBgn0035627;FBgn0050085	RPA1;Irbp;cav;Rad51D;rad50;Sse;Rif1
GO:0007362	terminal region determination	Specification of the terminal regions (the two non-segmented ends) of the embryo by the gap genes; exemplified in insects by the actions of huckebein and tailless gene products.	0% (0/15)	1	0	NA	NA	26.667% (4/15)	0.00339655	2.47	FBgn0003733;FBgn0004656;FBgn0262582;FBgn0286070	tor;fs(1)h;cic;cnk
GO:0007283	spermatogenesis	The developmental process by which male germ line stem cells self renew or give rise to successive cell types resulting in the development of a spermatozoa.	10.385% (27/260)	0.370818	0.43	NA	NA	7.692% (20/260)	0.00391172	2.41	FBgn0000063;FBgn0000541;FBgn0002542;FBgn0002673;FBgn0003124;FBgn0003483;FBgn0004106;FBgn0011224;FBgn0011604;FBgn0013756;FBgn0016034;FBgn0021761;FBgn0026206;FBgn0026713;FBgn0028734;FBgn0033921;FBgn0035025;FBgn0263143;FBgn0286809;FBgn0287720	Mps1;E(bx);lds;twe;polo;spn-E;Cdk1;heph;Iswi;Mtor;mael;Nup154;mei-P26;Prp16;Fmr1;tej;uri;vret;xmas;Pen
GO:1900182	positive regulation of protein localization to nucleus	NA	0% (0/8)	1	0	NA	NA	37.5% (3/8)	0.00398745	2.4	FBgn0010247;FBgn0021761;FBgn0039302	Parp;Nup154;Nup358
GO:0010586	miRNA metabolic process	The chemical reactions and pathways involving miRNA, microRNA, a class of single-stranded RNA molecules of about 21-23 nucleotides in length, which regulates gene expression.	0% (0/8)	1	0	NA	NA	37.5% (3/8)	0.00398745	2.4	FBgn0016034;FBgn0085430;FBgn0259789	mael;Dora;zld
GO:0006272	leading strand elongation	The process in which an existing DNA strand is extended continuously in a 5' to 3' direction by activities including the addition of nucleotides to the 3' end of the strand, complementary to an existing template, as part of DNA replication. Leading strand elongation proceeds in the same direction as the replication fork.	0% (0/8)	1	0	NA	NA	37.5% (3/8)	0.00398745	2.4	FBgn0005655;FBgn0259113;FBgn0264326	PCNA;PolA1;PolE1
GO:0034063	stress granule assembly	The aggregation, arrangement and bonding together of proteins and RNA molecules to form a stress granule.	0% (0/8)	1	0	NA	NA	37.5% (3/8)	0.00398745	2.4	FBgn0004419;FBgn0015778;FBgn0041775	me31B;rin;tral
GO:0032774	RNA biosynthetic process	The chemical reactions and pathways resulting in the formation of RNA, ribonucleic acid, one of the two main type of nucleic acid, consisting of a long, unbranched macromolecule formed from ribonucleotides joined in 3',5'-phosphodiester linkage. Includes polymerization of ribonucleotide monomers. Refers not only to transcription but also to e.g. viral RNA replication.	0.454% (5/1101)	1	0	NA	NA	8.81% (97/1101)	0.0043021	2.37	FBgn0000166;FBgn0000376;FBgn0000541;FBgn0001169;FBgn0002542;FBgn0002783;FBgn0002872;FBgn0003044;FBgn0003165;FBgn0003415;FBgn0003483;FBgn0004106;FBgn0004107;FBgn0004400;FBgn0004656;FBgn0004795;FBgn0005386;FBgn0005624;FBgn0010300;FBgn0010328;FBgn0010342;FBgn0010762;FBgn0010825;FBgn0011481;FBgn0011604;FBgn0011762;FBgn0013756;FBgn0015371;FBgn0015396;FBgn0015799;FBgn0016034;FBgn0016053;FBgn0016070;FBg…	bcd;crm;E(bx);H;lds;mor;mu2;Pcl;pum;skd;spn-E;Cdk1;Cdk2;rhi;fs(1)h;retn;ash1;Psc;brat;woc;Map60;simj;Gug;Ssdp;Iswi;Prim1;Mtor;chn;jumu;Rbf;mael;pgc;smg;Crg-1;Chd3;mei-P26;Acf;chm;asf1;Aos1;Nf-YC;CG10555;CG8944;CG8924;insv;CG17612;Marcal1;Ncoa6;Sfmbt;d4;Br140;Kdm4A;Lime;CG12391;tou;Ice1;uri;rno;Setx;MED24;CG6511;Phs;CG14073;srl;TAF1B;BigH1;Rbf2;Nup98-96;polybromo;fuss;CG11398;G9a;pygo;Usp10;CG3276…
GO:0035186	syncytial blastoderm mitotic cell cycle	Mitotic division cycles 10 to 13 of the insect embryo. This is the second phase of the syncytial period where nuclei divide in a common cytoplasm without cytokinesis. The majority of migrating nuclei reach the embryo surface during cycle 10, after which they divide less synchronously than before, and the syncytial blastoderm cycles lengthen progressively.	9.091% (2/22)	0.517955	0.29	NA	NA	27.273% (6/22)	0.00430958	2.37	FBgn0000404;FBgn0000405;FBgn0002673;FBgn0005624;FBgn0010314;FBgn0261278	CycA;CycB;twe;Psc;Cks30A;grp
GO:0006260	DNA replication	The cellular metabolic process in which a cell duplicates one or more molecules of DNA. DNA replication begins when specific sequences, known as origins of replication, are recognized and bound by the origin recognition complex, and ends when the original DNA molecule has been completely duplicated and the copies topologically separated. The unit of replication usually corresponds to the genome o…	0% (0/126)	1	0	NA	NA	36.508% (46/126)	0.00493029	2.31	FBgn0000307;FBgn0000996;FBgn0001120;FBgn0003023;FBgn0004106;FBgn0004913;FBgn0005655;FBgn0010173;FBgn0010316;FBgn0010382;FBgn0011703;FBgn0011762;FBgn0015270;FBgn0015376;FBgn0015799;FBgn0015929;FBgn0017577;FBgn0020633;FBgn0023513;FBgn0025815;FBgn0025832;FBgn0026143;FBgn0027375;FBgn0027620;FBgn0028360;FBgn0030054;FBgn0031252;FBgn0031655;FBgn0031875;FBgn0032929;FBgn0034314;FBgn0035812;FBgn0035918;FBg…	chif;dup;gnu;otu;Cdk1;Gnf1;PCNA;RPA1;dap;CycE;RnrL;Prim1;Orc2;cutlet;Rbf;dpa;Mcm5;Mcm7;CG14803;Mcm6;Fen1;Cdc45;RecQ5;Acf;Cdc7;Caf1-180;CG13690;Marcal1;CG3430;Mcm10;nopo;CG7457;Cdc6;timeout;RecQ4;ago;Rif1;hd;PolA1;Prim2;DNAlig1;Myc;PolD1;PolE1;PolD3;Orc1
GO:0006334	nucleosome assembly	The aggregation, arrangement and bonding together of a nucleosome, the beadlike structural units of eukaryotic chromatin composed of histones and DNA.	11.765% (2/17)	0.174261	0.76	NA	NA	23.529% (4/17)	0.00552396	2.26	FBgn0022893;FBgn0030054;FBgn0033526;FBgn0038252	Df31;Caf1-180;Caf1-105;BigH1
GO:0045005	DNA-templated DNA replication maintenance of fidelity	A DNA metabolic process that prevents or corrects errors to ensure that DNA is replicated accurately. Errors can be corrected either by intrinsic DNA polymerase proofreading activity or via mismatch repair.	0% (0/21)	1	0	NA	NA	42.857% (9/21)	0.00543864	2.26	FBgn0023513;FBgn0031655;FBgn0034314;FBgn0035812;FBgn0038118;FBgn0050085;FBgn0259113;FBgn0263600;FBgn0264326	CG14803;Marcal1;nopo;CG7457;timeout;Rif1;PolA1;PolD1;PolE1
GO:0045944	positive regulation of transcription by RNA polymerase II	Any process that activates or increases the frequency, rate or extent of transcription from an RNA polymerase II promoter.	0.597% (2/335)	0.999997	0	NA	NA	7.761% (26/335)	0.00558422	2.25	FBgn0000166;FBgn0002872;FBgn0003415;FBgn0004400;FBgn0004656;FBgn0011481;FBgn0011604;FBgn0013756;FBgn0015371;FBgn0028387;FBgn0029905;FBgn0030034;FBgn0031698;FBgn0033015;FBgn0033636;FBgn0037248;FBgn0039120;FBgn0043900;FBgn0052767;FBgn0061200;FBgn0087008;FBgn0259789;FBgn0261617;FBgn0262656;FBgn0263490;FBgn0286809	bcd;mu2;skd;rhi;fs(1)h;Ssdp;Iswi;Mtor;chn;chm;Nf-YC;CG10555;Ncoa6;d4;tou;srl;Nup98-96;pygo;CG32767;Nup153;e(y)3;zld;nej;Myc;mld;xmas
GO:0051255	spindle midzone assembly	The cell cycle process in which aggregation, arrangement and bonding together of a set of components to form the spindle midzone. The spindle midzone is the area in the center of the spindle where the spindle microtubules from opposite poles overlap.	0% (0/9)	1	0	NA	NA	33.333% (3/9)	0.00558073	2.25	FBgn0003124;FBgn0003545;FBgn0011692	polo;sub;pav
GO:0007277	pole cell development	The process whose specific outcome is the progression of the pole cell over time, from its formation to the mature structure.	0% (0/29)	1	0	NA	NA	24.138% (7/29)	0.00566836	2.25	FBgn0000351;FBgn0003733;FBgn0004419;FBgn0010382;FBgn0016053;FBgn0028734;FBgn0039016	cort;tor;me31B;CycE;pgc;Fmr1;Dcr-1
GO:0006271	DNA strand elongation involved in DNA replication	The process in which an existing DNA strand is extended by activities including the addition of nucleotides to the 3' end of the strand, complementary to an existing template, as part of DNA replication.	0% (0/17)	1	0	NA	NA	35.294% (6/17)	0.00568651	2.25	FBgn0005655;FBgn0015929;FBgn0020633;FBgn0259113;FBgn0262619;FBgn0264326	PCNA;dpa;Mcm7;PolA1;DNAlig1;PolE1
GO:0008064	regulation of actin polymerization or depolymerization	Any process that modulates the frequency, rate or extent of the assembly or disassembly of actin filaments by the addition or removal of actin monomers from a filament.	0% (0/65)	1	0	NA	NA	7.692% (5/65)	0.00559258	2.25	FBgn0000017;FBgn0003187;FBgn0039120;FBgn0039994;FBgn0262733	Abl;qua;Nup98-96;conu;Src64B
GO:0007056	spindle assembly involved in female meiosis	The aggregation, arrangement and bonding together of a set of components to form the spindle during a meiotic cell cycle in females. An example of this is found in Drosophila melanogaster.	7.143% (1/14)	0.472471	0.33	NA	NA	42.857% (6/14)	0.00568155	2.25	FBgn0003124;FBgn0003545;FBgn0010314;FBgn0030268;FBgn0032705;FBgn0260780	polo;sub;Cks30A;Klp10A;Grip71;wisp
GO:0000712	resolution of meiotic recombination intermediates	The cleavage and rejoining of intermediates, such as Holliday junctions, formed during meiotic recombination to produce two intact molecules in which genetic material has been exchanged.	0% (0/9)	1	0	NA	NA	33.333% (3/9)	0.00578774	2.24	FBgn0017577;FBgn0032934;FBgn0040347	Mcm5;CG8679;mus81
GO:0001700	embryonic development via the syncytial blastoderm	The process whose specific outcome is the progression of the embryo over time, from zygote formation through syncytial blastoderm to the hatching of the first instar larva. An example of this process is found in Drosophila melanogaster.	0.629% (1/159)	0.999338	0	NA	NA	6.289% (10/159)	0.00667491	2.18	FBgn0000017;FBgn0000405;FBgn0003165;FBgn0004106;FBgn0005386;FBgn0013732;FBgn0015371;FBgn0015396;FBgn0028360;FBgn0050085	Abl;CycB;pum;Cdk1;ash1;sced;chn;jumu;Cdc7;Rif1
GO:0006406	mRNA export from nucleus	The directed movement of mRNA from the nucleus to the cytoplasm.	7.895% (3/38)	0.273792	0.56	NA	NA	18.421% (7/38)	0.00673922	2.17	FBgn0013756;FBgn0030956;FBgn0030959;FBgn0036263;FBgn0036640;FBgn0262647;FBgn0286809	Mtor;CG18259;CG6961;thoc6;nxf2;Nup160;xmas
GO:0016567	protein ubiquitination	The process in which one or more ubiquitin groups are added to a protein.	3.265% (8/245)	0.996574	0	NA	NA	7.755% (19/245)	0.00691804	2.16	FBgn0000351;FBgn0005624;FBgn0010382;FBgn0023143;FBgn0025781;FBgn0026206;FBgn0027512;FBgn0027518;FBgn0034314;FBgn0037760;FBgn0039632;FBgn0041171;FBgn0052350;FBgn0085430;FBgn0086129;FBgn0260794;FBgn0264493;FBgn0283468;FBgn0287696	cort;Psc;CycE;Uba1;Cdc16;mei-P26;CG10254;Wdr24;nopo;FBXO11;Cul5;ago;Vps11;Dora;snama;ctrip;rdx;slmb;mus302
GO:0043687	post-translational protein modification	The process of covalently altering one or more amino acids in a protein after the protein has been completely translated and released from the ribosome.	2.391% (11/460)	1	0	NA	NA	8.913% (41/460)	0.00703379	2.15	FBgn0000307;FBgn0000351;FBgn0003023;FBgn0005386;FBgn0005617;FBgn0005624;FBgn0010247;FBgn0010382;FBgn0011327;FBgn0023143;FBgn0025781;FBgn0026206;FBgn0027512;FBgn0027518;FBgn0027603;FBgn0027889;FBgn0028387;FBgn0029512;FBgn0030366;FBgn0030420;FBgn0031157;FBgn0032725;FBgn0033551;FBgn0034314;FBgn0034366;FBgn0037376;FBgn0037760;FBgn0039632;FBgn0040372;FBgn0041171;FBgn0046706;FBgn0051108;FBgn0052350;FBg…	chif;cort;otu;ash1;msl-1;Psc;Parp;CycE;Uch-L5;Uba1;Cdc16;mei-P26;CG10254;Wdr24;Ulp1;ball;chm;Aos1;Usp7;pira;CG1503;Nedd8;CG7222;nopo;Atg7;Hat1;FBXO11;Cul5;G9a;ago;Haspin;TTLL5;Vps11;Usp10;Dora;snama;ctrip;nej;rdx;slmb;mus302
GO:0031507	heterochromatin formation	An epigenetic gene silencing mechanism in which chromatin is compacted into heterochromatin, resulting in a chromatin conformation refractory to transcription. This process starts with heterochromatin nucleation, its spreading, and ends with heterochromatin boundary formation.	1.02% (1/98)	1	0	NA	NA	15.306% (15/98)	0.00744687	2.13	FBgn0002872;FBgn0003483;FBgn0005624;FBgn0011604;FBgn0016053;FBgn0026427;FBgn0027603;FBgn0027620;FBgn0028387;FBgn0028734;FBgn0030366;FBgn0032475;FBgn0037376;FBgn0040372;FBgn0263855	mu2;spn-E;Psc;Iswi;pgc;Su(var)2-HP2;Ulp1;Acf;chm;Fmr1;Usp7;Sfmbt;Hat1;G9a;BubR1
GO:0042306	regulation of protein import into nucleus	Any process that modulates the frequency, rate or extent of movement of proteins from the cytoplasm to the nucleus.	0% (0/10)	1	0	NA	NA	30% (3/10)	0.00800143	2.1	FBgn0021761;FBgn0262866;FBgn0264493	Nup154;S6kII;rdx
GO:0030162	regulation of proteolysis	Any process that modulates the frequency, rate or extent of the hydrolysis of a peptide bond or bonds within a protein.	3.049% (5/164)	0.652514	0.19	NA	NA	5.488% (9/164)	0.00804132	2.09	FBgn0000351;FBgn0011703;FBgn0032725;FBgn0033757;FBgn0037742;FBgn0041171;FBgn0264492;FBgn0264493;FBgn0283468	cort;RnrL;Nedd8;muskelin;Rpt3R;ago;CkIIalpha;rdx;slmb
GO:0045880	positive regulation of smoothened signaling pathway	Any process that activates or increases the frequency, rate or extent of smoothened signaling.	0% (0/42)	1	0	NA	NA	14.286% (6/42)	0.00947597	2.02	FBgn0004889;FBgn0011327;FBgn0024921;FBgn0030366;FBgn0261617;FBgn0264492	tws;Uch-L5;Tnpo;Usp7;nej;CkIIalpha
GO:1904825	protein localization to microtubule plus-end	NA	42.857% (3/7)	0.0026999	2.57	FBgn0031585;FBgn0051907;FBgn0052371	CG2955;Mst27D;CG32371	14.286% (1/7)	0.269725	0.57	NA	NA
GO:0035092	sperm DNA condensation	The progressive compaction of the spermatid chromatin so that it reaches a level of condensation that is not compatible with nuclear activities such as transcription or DNA replication.	50% (5/10)	3.62e-05	4.44	FBgn0013300;FBgn0013301;FBgn0034841;FBgn0051281;FBgn0259701	ProtA;ProtB;atlas;Tpl94D;CG42355	10% (1/10)	0.361811	0.44	NA	NA
GO:0007288	sperm axoneme assembly	The assembly and organization of the sperm flagellar axoneme, the bundle of microtubules and associated proteins that forms the core of the eukaryotic sperm flagellum, and is responsible for movement.	26.316% (5/19)	0.0011952	2.92	FBgn0004175;FBgn0026371;FBgn0032248;FBgn0039228;FBgn0051294	Mst84Dd;SAK;Bug22;CG6980;CG31294	5.263% (1/19)	0.574179	0.24	NA	NA
GO:0000023	maltose metabolic process	The chemical reactions and pathways involving the disaccharide maltose (4-O-alpha-D-glucopyranosyl-D-glucopyranose), an intermediate in the catabolism of glycogen and starch.	30% (3/10)	0.00837361	2.08	FBgn0002570;FBgn0033297;FBgn0050360	Mal-A1;Mal-A8;Mal-A6	0% (0/10)	1	0	NA	NA
GO:0006123	mitochondrial electron transport, cytochrome c to oxygen	The transfer of electrons from cytochrome c to oxygen that occurs during oxidative phosphorylation, mediated by the multisubunit enzyme known as complex IV.	28.571% (6/21)	0.000233423	3.63	FBgn0033020;FBgn0037579;FBgn0050093;FBgn0051644;FBgn0086907;FBgn0265342	COX4L;COX7AL;COX6AL;COX6CL;Cyt-c-d;COX7CL	0% (0/21)	1	0	NA	NA
GO:0070286	axonemal dynein complex assembly	The aggregation, arrangement and bonding together of a set of components to form an axonemal dynein complex, a dynein complex found in eukaryotic cilia and flagella, in which the motor domain heads interact with adjacent microtubules to generate a sliding force which is converted to a bending motion.	18.519% (5/27)	0.00830667	2.08	FBgn0034566;FBgn0036437;FBgn0037962;FBgn0039228;FBgn0051294	CG9313;CG5048;Dnali1;CG6980;CG31294	0% (0/27)	1	0	NA	NA
GO:0030150	protein import into mitochondrial matrix	The import of proteins across the outer and inner mitochondrial membranes into the matrix. Unfolded proteins enter the mitochondrial matrix with a chaperone protein; the information required to target the precursor protein from the cytosol to the mitochondrial matrix is contained within its N-terminal matrix-targeting sequence. Translocation of precursors to the matrix occurs at the rare sites wh…	16.667% (5/30)	0.00978467	2.01	FBgn0020371;FBgn0033074;FBgn0037828;FBgn0038018;FBgn0038355	Tim17b2;tomboy40;tomboy20;Tim17a1;CG4520	0% (0/30)	1	0	NA	NA
GO:0003352	regulation of cilium movement	Any process that modulates the rate, frequency, or extent of cilium movement, the directed, self-propelled movement of a cilium.	37.5% (3/8)	0.00417751	2.38	FBgn0032248;FBgn0032291;FBgn0034532	Bug22;CG17118;CG13436	0% (0/8)	1	0	NA	NA

## Sheet: RT-qPCR Results
target	sex	mean Cq	norm Expression	relative Norm expression	sem	regulation	reg_hi	reg_lo	2FC	ci_h	ci_l	p-value
CG1503	F	22.35	0.01057	21.0429	8.38331	21.0429	29.4262	12.6596	4.39526	4.87903	3.66216	0.001595
CG1503	M	20.17	0.04046	1.09335	0.11554	1.09335	1.20889	0.97781	0.12876	0.27368	-0.03237	0.772574
CG4650	F	30.66	0.00047	92.9113	20.71	92.9113	113.621	72.2013	6.53778	6.82809	6.17395	5e-06
CG4650	M	31.57	0.00061	17.9704	1.82898	17.9704	19.7994	16.1414	4.16755	4.30738	4.0127	1e-06
CG11911	F	17.41	0.44828	1.15787	0.46268	1.15787	1.62055	0.69519	0.21147	0.69648	-0.52452	0.416237
CG11911	M	17.85	0.25614	0.96037	0.29328	-1.04126	1.25365	0.66709	-0.05834	0.32614	-0.58405	0.777478
CG12057	F	35.28	2e-05	0.01216	0.00432	-82.2402	0.01648	0.00784	-6.36177	-5.92318	-6.99502	0.000362
CG12057	M	36.02	1e-05	0.00311	0.00146	-321.834	0.00457	0.00165	-8.33017	-7.77448	-9.24577	1.1e-05
fiz	F	26.7	0.04455	0.45544	0.11885	-2.1957	0.57429	0.33659	-1.13468	-0.80016	-1.57096	5.9e-05
fiz	M	26.07	0.1319	0.41293	0.04479	-2.42169	0.45772	0.36814	-1.27602	-1.12745	-1.44166	3.5e-05
Pif1A	F	18.99	0.07179	3.54428	1.05037	3.54428	4.59465	2.49391	1.82549	2.19995	1.31841	1e-05
Pif1A	M	18.25	0.26291	1.90124	0.15425	1.90124	2.05549	1.74699	0.92694	1.03948	0.80487	0.000104
