# Supplementary material for: Impact of tRNA-induced proline-to-serine mistranslation on the transcriptome of Drosophila melanogaster
Source: G3 (Bethesda). 2024 Jul 11;14(9):jkae151. doi: 10.1093/g3journal/jkae151 (PMC11373654; doi:10.1093/g3journal/jkae151)
Supplement: jkae151_Supplementary_Data [file jkae151_supplementary_data.zip › Supplemental_File_S3_G3-2024-405018.rmd]

---
title: "RNA Seq of Mistranslating Flies RMD"
output: html_document
---

## R Markdown

This is an R Markdown document. Markdown is a simple formatting syntax for authoring HTML, PDF, and MS Word documents. For more details on using R Markdown see <http://rmarkdown.rstudio.com>.

When you click the **Knit** button a document will be generated that includes both content as well as the output of any embedded R code chunks within the document. You can embed an R code chunk like this:

```{r}
##### Drosophila Mistranslation RNA-Seq Analysis #####
################## Sept 2023 #########################
############# Joshua Isaacson ########################

library(tidyverse)
library(ggplot2)
library(compositions)
library(zCompositions)
library(pheatmap)
library(RColorBrewer)
library(ggsci)
library(DESeq2)
library(dplyr)
library(ggbreak)
library(sva)

# Clear working directory
rm(list = ls())

# Read in data from featureCounts and associated gene information
setwd("C:/Users/Josh/Documents/PhD Figure Data/Transcriptomics and Proteomics/Data/")
paired <- read.table("RNAseq_dmel_mistrans_paired.txt", header = T, sep = "\t")
forward = read.table('RNAseq_dmel_mistrans_unpaired.txt', header = T, sep = "\t")
GeneNames <- read.delim("FlyBase_IDs.txt", header = T, sep = "\t")
proteinCoding = read.table("../Data/Fly genome files/protein_coding_unique.txt", header = T, sep = "\t")

# Remove non-protein coding genes
GeneNames.fix = GeneNames[,-1]
colnames(GeneNames.fix) = c("GeneID", "Genes")
GeneNames.pc = as.data.frame(intersect(GeneNames.fix$GeneID, proteinCoding$Gene.stable.ID))
colnames(GeneNames.pc) = "GeneID"
GeneNames.pc = merge(GeneNames.pc, GeneNames.fix, by ="GeneID")

# Combine paired and unpaired reads into the same table
combined =  merge(paired, forward[c(1,7:24)], by="Geneid")

# Rename column headers to something more informative
colnames(combined) <- c("GeneID", "Chr", "Start", "End", "Strand", "Length", "G26A.F1.Paired", "G26A.F2.Paired", "G26A.F3.Paired", "G26A.M1.Paired", "G26A.M2.Paired", "G26A.M3.Paired", "G9A.F1.Paired", "G9A.F2.Paired", "G9A.F3.Paired", "G9A.M1.Paired", "G9A.M2.Paired", "G9A.M3.Paired", "WT.F1.Paired", "WT.F2.Paired", "WT.F3.Paired", "WT.M1.Paired", "WT.M2.Paired", "WT.M3.Paired", "G26A.F1.Forward", "G26A.F2.Forward", "G26A.F3.Forward", "G26A.M1.Forward", "G26A.M2.Forward", "G26A.M3.Forward", "G9A.F1.Forward", "G9A.F2.Forward", "G9A.F3.Forward", "G9A.M1.Forward", "G9A.M2.Forward", "G9A.M3.Forward", "WT.F1.Forward", "WT.F2.Forward", "WT.F3.Forward", "WT.M1.Forward", "WT.M2.Forward", "WT.M3.Forward")

# Replace flybase GeneIDs with gene namexs
# GeneNames = GeneNames[,-2]
# colnames(GeneNames) = c("GeneID", "Genes")
combined = merge(combined, GeneNames.pc, by="GeneID")

# Add together counts from paired and unpaired reads and select only columns of interest
RawCounts <- combined %>%
  mutate(G26A.F1 = G26A.F1.Forward + G26A.F1.Paired,
         G26A.F2 = G26A.F2.Forward + G26A.F2.Paired,
         G26A.F3 = G26A.F3.Forward + G26A.F3.Paired,
         G26A.M1 = G26A.M1.Forward + G26A.M1.Paired,
         G26A.M2 = G26A.M2.Forward + G26A.M2.Paired,
         G26A.M3 = G26A.M3.Forward + G26A.M3.Paired,
         G9A.F1 = G9A.F1.Forward + G9A.F1.Paired,
         G9A.F2 = G9A.F2.Forward + G9A.F2.Paired,
         G9A.F3 = G9A.F3.Forward + G9A.F3.Paired,
         G9A.M1 = G9A.M1.Forward + G9A.M1.Paired,
         G9A.M2 = G9A.M2.Forward + G9A.M2.Paired,
         G9A.M3 = G9A.M3.Forward + G9A.M3.Paired,
         WT.F1 = WT.F1.Forward + WT.F1.Paired,
         WT.F2 = WT.F2.Forward + WT.F2.Paired,
         WT.F3 = WT.F3.Forward + WT.F3.Paired,
         WT.M1 = WT.M1.Forward + WT.M1.Paired,
         WT.M2 = WT.M2.Forward + WT.M2.Paired,
         WT.M3 = WT.M3.Forward + WT.M3.Paired) %>%
  dplyr::select(Genes, 
                G26A.F1,
                G26A.F2,
                G26A.F3,
                G26A.M1,
                G26A.M2,
                G26A.M3,
                WT.F1,
                WT.F2,
                WT.F3,
                WT.M1,
                WT.M2,
                WT.M3)


RawCounts.m = RawCounts %>% dplyr::select(Genes, contains("M"))
RawCounts.f = RawCounts %>% dplyr::select(Genes, contains("F"))
rawcounts.c = cbind(RawCounts.f, RawCounts.m)
rownames(rawcounts.c) <- rawcounts.c$Genes
rawcounts.c = rawcounts.c[,c(-1,-8)]

# Batch correct male, female, and combined data

# Female Data
rownames(RawCounts.f) <- RawCounts.f$Genes
DEseq.f = RawCounts.f[2:7]
coldata.f <- data.frame(sample = colnames(DEseq.f), 
                        condition = c(rep("G26A", 3), rep("WT", 3)), 
                        batch = c("1","2","2","1", "2", "2"))

batch.f = ComBat_seq(as.matrix(DEseq.f), batch = coldata.f$batch, group = coldata.f$condition, full_mod = T)

# Male Data
DEseq.m = RawCounts.m[2:7]
rownames(DEseq.m) = RawCounts.m$Genes
coldata.m <- data.frame(sample = colnames(DEseq.m), 
                        condition = c(rep("G26A", 3), rep("WT", 3)), 
                        batch = c(rep(c("1","2","2"), 2)))

batch.m = ComBat_seq(as.matrix(DEseq.m), batch = coldata.m$batch, group = coldata.m$condition, full_mod = T)

# Combined Data
DEseq.c = rawcounts.c
coldata.c <- data.frame(sample = colnames(rawcounts.c), 
                        condition = c(rep("G26A", 3), rep("WT", 3), rep("G26A", 3), rep("WT", 3)), 
                        batch = rep(c("1","2","2"),4),
                        sex = c(rep("F", 6), rep("M", 6)))

batch.c = ComBat_seq(as.matrix(DEseq.c), batch = coldata.c$batch, group = NULL, full_mod = F)
```


``` {r}
#Combined DEseq2 Analysis

dds.combined <- DESeq2::DESeqDataSetFromMatrix(countData = batch.c, colData = coldata.c, design = ~sex+condition+sex:condition)
dds.combined$condition = relevel(dds.combined$condition, "WT")
dds.combined$sex = relevel(dds.combined$sex, "M")
dds.DE.combined <- DESeq2::DESeq(dds.combined)
results.combined <- results(dds.DE.combined, 
                          alpha = 0.05,
                          name = "sexF.conditionG26A") #Call for the interaction effect

results.Ordered.combined <- results.combined[order(results.combined$padj),]
summary(results.combined)

# Plot and identify differentially-expressed genes whose response to mistranslation varies by sex
DESeq2::plotMA(results.combined, ylim = c(-3,3), colSig = "red")
mistrans.combined.plotting <- as.data.frame(results.combined)
ggplot(mistrans.combined.plotting, aes(x = log2FoldChange, y = -log10(padj))) +
  geom_point(size = 2.35,color = if_else(mistrans.combined.plotting$padj < 0.05 & mistrans.combined.plotting$log2FoldChange > 1, "red", if_else(mistrans.combined.plotting$padj < 0.05 & mistrans.combined.plotting$log2FoldChange < -1, "darkred", "grey"))) +
  theme_bw(base_size = 16) + xlab("Log2(Fold Change)") + ylab("-Log10(Q-Value)") +
  geom_hline(yintercept=1.30, linetype='dashed', col = 'black') + 
  geom_vline(xintercept = 1, linetype = "dashed", col = "black") +
  geom_vline(xintercept = -1, linetype = "dashed", col = "black")


SignificantDn.combined <- mistrans.combined.plotting[(mistrans.combined.plotting$padj < 0.05 & mistrans.combined.plotting$log2FoldChange < 0),] %>%
  na.omit()
SignificantDn.combined$Genes <- rownames(SignificantDn.combined)
SignificantDn.combined <- SignificantDn.combined %>%
  left_join(GeneNames.pc, by = "Genes") %>%
  distinct()

SignificantUp.combined <- mistrans.combined.plotting[(mistrans.combined.plotting$padj < 0.05 & mistrans.combined.plotting$log2FoldChange > 0),] %>%
  na.omit()
SignificantUp.combined$Genes <- rownames(SignificantUp.combined)
SignificantUp.combined <- SignificantUp.combined %>%
  left_join(GeneNames.pc, by = "Genes") %>%
  distinct()

combined.all = rbind(SignificantUp.combined, SignificantDn.combined)
combined.background = na.omit(mistrans.combined.plotting)
combined.background$Genes = rownames(combined.background)
combined.background = combined.background %>% left_join(GeneNames.pc, by = "Genes") %>% distinct()

#Write lists of DEG to CSV file
write.csv(combined.all, "../Batch Correction/both.batch.DEG.csv")
write.csv(combined.background, "../Batch Correction/both.background.csv")
write.csv(combined.background$Genes, "../Batch Correction/both.background.txt", quote = F, row.names = F)

```

``` {r}
# CLR Transformation of males
clr.m <- batch.m
rownames(clr.m) <- RawCounts.m$Genes
#clr.m <- clr.m[-1]

m.clr.gt0 <- clr.m[apply(clr.m,1,sum) > 0,] #remove rows with all 0 counts
m.clr.n0 <- cmultRepl(t(m.clr.gt0), method = "CZM", label = 0) #estimate 0 values
m.clr.n0.trans <- t(apply(m.clr.n0, 1, function(x){log2(x) - mean(log2(x))})) #clr transformation

m.pcx <- prcomp(m.clr.n0.trans) #SVD
m.mvar.clr <- mvar(m.clr.n0.trans) #metric variance

m.df_pcx <- as.data.frame(m.pcx$x)
m.df_pcx$Day <- c(rep(c("1", "2", "3"), 2))
m.df_pcx$Strain <- c(rep("G26A", 3), rep("WT", 3))
m.df_pcx$Sample <- rownames(m.df_pcx)

ggplot(m.df_pcx, aes(x = PC1, y = PC2, color = Strain, shape = Day)) + 
  geom_point(size = 3) + 
  xlab(paste("PC1: ", round(sum(m.pcx$sdev[1]^2)/m.mvar.clr, 3))) + 
  ylab(paste("PC2: ", round(sum(m.pcx$sdev[2]^2)/m.mvar.clr, 3))) + 
  scale_color_npg() + 
  theme_bw() + 
  geom_text(aes(label=Sample),hjust=0.5, vjust=1.5)

# CLR Transformation of female data

f.clr <- batch.f
rownames(f.clr) <- RawCounts.f$Genes

f.clr.gt0 <- f.clr[apply(f.clr,1,sum) > 0,] #remove rows with all 0 counts
f.clr.n0 <- cmultRepl(t(f.clr.gt0), method = "CZM", label = 0) #estimate 0 values
f.clr.n0.trans <- t(apply(f.clr.n0, 1, function(x){log2(x) - mean(log2(x))})) #clr transformation

f.pcx <- prcomp(f.clr.n0.trans) #SVD
f.mvar.clr <- mvar(f.clr.n0.trans) #metric variance

f.df_pcx <- as.data.frame(f.pcx$x)
f.df_pcx$Day <- c("1", "2", "3","1", "2", "3")
f.df_pcx$Strain <- c("G26A", "G26A","G26A", "WT", "WT", "WT")
#f.df_pcx$Strain <- c(rep("G26A", 3), rep("WT", 3))
f.df_pcx$Sample <- rownames(f.df_pcx)

ggplot(f.df_pcx, aes(x = PC1, y = PC2, color = Strain, shape = Day)) + 
  geom_point(size = 3) + 
  xlab(paste("PC1: ", round(sum(f.pcx$sdev[1]^2)/f.mvar.clr, 3))) + 
  ylab(paste("PC2: ", round(sum(f.pcx$sdev[2]^2)/f.mvar.clr, 3))) + 
  scale_color_npg() + 
  theme_bw() + 
  geom_text(aes(label=Sample),hjust=0.5, vjust=1.5)

```

```{r}
#Female DEseq2 Analysis

dds.female <- DESeq2::DESeqDataSetFromMatrix(countData = batch.f, colData = coldata.f, design = ~condition)
dds.female$condition = relevel(dds.female$condition, "WT")
dds.DE.female <- DESeq2::DESeq(dds.female)
results.female <- results(dds.DE.female, 
                          alpha = 0.05,
                          contrast = c("condition", "G26A", "WT"))

results.Ordered.female <- results.female[order(results.female$padj),]
summary(results.female)

# Plot and identify differentially-expressed genes
DESeq2::plotMA(results.female, ylim = c(-3,3), colSig = "red")
mistrans.female.plotting <- as.data.frame(results.female)
ggplot(mistrans.female.plotting, aes(x = log2FoldChange, y = -log10(padj))) +
  geom_point(size = 2.35,color = if_else(mistrans.female.plotting$padj < 0.05 & mistrans.female.plotting$log2FoldChange > 1, "red", if_else(mistrans.female.plotting$padj < 0.05 & mistrans.female.plotting$log2FoldChange < -1, "darkred", "grey"))) +
  theme_bw(base_size = 16) + xlab("Log2(Fold Change)") + ylab("-Log10(Q-Value)") +
  geom_hline(yintercept=1.30, linetype='dashed', col = 'black') + 
  geom_vline(xintercept = 1, linetype = "dashed", col = "black") +
  geom_vline(xintercept = -1, linetype = "dashed", col = "black")


SignificantDn.female <- mistrans.female.plotting[(mistrans.female.plotting$padj < 0.05 & mistrans.female.plotting$log2FoldChange < 0),] %>%
  na.omit()
SignificantDn.female$Genes <- rownames(SignificantDn.female)
SignificantDn.female <- SignificantDn.female %>%
  left_join(GeneNames.pc, by = "Genes") %>%
  distinct()

SignificantUp.female <- mistrans.female.plotting[(mistrans.female.plotting$padj < 0.05 & mistrans.female.plotting$log2FoldChange > 0),] %>%
  na.omit()
SignificantUp.female$Genes <- rownames(SignificantUp.female)
SignificantUp.female <- SignificantUp.female %>%
  left_join(GeneNames.pc, by = "Genes") %>%
  distinct()

female.combined = rbind(SignificantUp.female, SignificantDn.female)
female.background = na.omit(mistrans.female.plotting)
female.background$Genes = rownames(female.background)
female.background = female.background %>% left_join(GeneNames.pc, by = "Genes") %>% distinct()

#Write lists of DEG to CSV file
write.csv(female.combined, "../Batch Correction/female.batch.DEG.csv")
write.csv(female.background, "../Batch Correction/female.background.csv")
write.csv(female.background$Genes, "../Batch Correction/female.background.txt", quote = F, row.names = F)
```

```{r}
# Male DEseq2 Analysis
dds.male <- DESeq2::DESeqDataSetFromMatrix(countData = batch.m, colData = coldata.m, design = ~condition)
dds.male$condition = relevel(dds.male$condition, "WT")
dds.DE.male <- DESeq2::DESeq(dds.male)
results.male <- results(dds.DE.male, 
                          alpha = 0.05,
                          contrast = c("condition", "G26A", "WT"))

results.Ordered.male <- results.male[order(results.male$padj),]
summary(results.male)

#Create MA plots and volcano plots
DESeq2::plotMA(results.male, ylim = c(-2,2))
mistrans.male.plotting <- as.data.frame(results.male)
ggplot(mistrans.male.plotting, aes(x = log2FoldChange, y = -log10(padj))) +
  geom_point(size = 2.35,color = if_else(mistrans.male.plotting$padj < 0.05 & mistrans.male.plotting$log2FoldChange > 1, "blue", if_else(mistrans.male.plotting$padj < 0.05 & mistrans.male.plotting$log2FoldChange < -1, "darkblue", "grey"))) +
  theme_bw(base_size = 16) + xlab("Log2(Fold Change)") + ylab("-Log10(Q-Value)") +
  geom_hline(yintercept=1.30, linetype='dashed', col = 'black') + 
  geom_vline(xintercept = 1, linetype = "dashed", col = "black") +
  geom_vline(xintercept = -1, linetype = "dashed", col = "black")

SignificantDn.male <- mistrans.male.plotting[(mistrans.male.plotting$padj < 0.05 & mistrans.male.plotting$log2FoldChange < 0),] %>%
  na.omit()
SignificantDn.male$Genes <- rownames(SignificantDn.male)
SignificantDn.male <- SignificantDn.male %>%
  left_join(GeneNames.pc, by = "Genes") %>%
  distinct()

SignificantUp.male <- mistrans.male.plotting[(mistrans.male.plotting$padj < 0.05 & mistrans.male.plotting$log2FoldChange > 0),] %>%
  na.omit()
SignificantUp.male$Genes <- rownames(SignificantUp.male)
SignificantUp.male <- SignificantUp.male %>%
  left_join(GeneNames.pc, by = "Genes") %>%
  distinct()

male.combined = rbind(SignificantUp.male, SignificantDn.male)
male.background = na.omit(mistrans.male.plotting)
male.background$Genes = rownames(male.background)
male.background = male.background %>% left_join(GeneNames.pc, by = "Genes") %>% distinct()

# Write lists of DEG to CSV file
write.csv(male.combined, "../Batch Correction/male.batch.DEG.csv")
write.csv(male.background, "../Batch Correction/male.background.csv")
write.table(male.background$Genes, "../Batch Correction/male.background.txt", row.names = F, quote = F)

```

```{r}
# Scatterplot Figure
library(dplyr)
library(ggpmisc)
library(ggrepel)

# Read in fold-change data for all genes
male = read.csv("../Batch Correction/male.background.csv")
female = read.csv("../Batch Correction/female.background.csv")
male.sig = read.csv("../Batch Correction/male.batch.DEG.csv")
female.sig = read.csv("../Batch Correction/female.batch.DEG.csv")

#rename fold-change from each
male$MaleFoldChange = male$log2FoldChange
female$FemaleFoldChange = female$log2FoldChange

# combine data into one data frame
com = inner_join(male, female, by = "Genes")
com.sig.m = merge(com, male.sig, by = "Genes")
com.sig.f = merge(com, female.sig, by = "Genes")
com.sig = rbind(com.sig.m, com.sig.f)
com.sig = com.sig[!duplicated(com.sig$Genes),]

# Create column to allow for easy labelleing of genes that show different patterns of expression between sexes
femhigh = com.sig[com.sig$FemaleFoldChange-com.sig$MaleFoldChange > 1,]
malehigh = com.sig[com.sig$MaleFoldChange-com.sig$FemaleFoldChange > 1,]
highdif = rbind(femhigh, malehigh)
com.sig = com.sig %>% mutate(plotname = as.character(Genes))
com.sig.fc = com.sig %>% mutate(plotname = ifelse(plotname %in% highdif$Genes, plotname, ""))

# Create scatterplot

fc.sig = ggplot(com.sig.fc, aes(x = MaleFoldChange, y = FemaleFoldChange)) + 
  geom_point(size = 2, shape = 16, color= if_else(com.sig$FemaleFoldChange-com.sig$MaleFoldChange > 0.5, "red", if_else(com.sig$MaleFoldChange-com.sig$FemaleFoldChange > 0.5, "blue", "grey"))) +
  xlim(-5.1, 5.1) +
  ylim(-5.1, 5.1) +
  theme_bw() +
  geom_abline(slope = 1, linetype = "dashed") +
  stat_poly_eq() +
  ggtitle("All Significant Genes") +
  geom_label_repel(aes(label = plotname), box.padding = 0.35, point.padding = 0.5, segment.color = "black", max.overlaps = 25)

  
fc.sig
```

```{r}
##### ViSEAGO GO term clustering #####

library(ViSEAGO)

#setwd("C://Users/Josh/Documents/PhD Figure Data/Transcriptomics and Proteomics/R Scripts/")
# Load in background gene list

background.m = read.csv("../Batch Correction/male.background.csv", header = T)
background.f = read.csv("../Batch Correction/female.background.csv", header = T)
background.c = rbind(background.m, background.f)
background.c = background.c[!duplicated(background.c$Genes),]

#Load in male DEG data
male = read.csv("../Batch Correction/male.batch.DEG.csv", header = T)
maledown = filter(male, log2FoldChange < 0)
maleup = filter(male, log2FoldChange > 0)

# Load in female DEG data
female = read.csv("../Batch Correction/female.batch.DEG.csv", header = T)
femdown = filter(female, log2FoldChange < 0)
femup = filter(female, log2FoldChange > 0)

# load GO annotations from Ensembl
Ensembl<-ViSEAGO::Ensembl2GO()

ViSEAGO::available_organisms(Ensembl)

myGENE2GO<-ViSEAGO::annotate(
    "dmelanogaster_gene_ensembl",
    Ensembl
)

# create topGOdata for male BP
BP.m.down<-ViSEAGO::create_topGOdata(
    geneSel=maledown$GeneID,
    allGenes=background.c$GeneID,
    gene2GO=myGENE2GO, 
    ont="BP",
    nodeSize=5
)

# create topGOdata for female BP
BP.f.down<-ViSEAGO::create_topGOdata(
    geneSel=femdown$GeneID,
    allGenes=background.c$GeneID,
    gene2GO=myGENE2GO, 
    ont="BP",
    nodeSize=5
)

# perform TopGO test on male samples using classic algorithm
classic.m.down<-topGO::runTest(
    BP.m.down,
    algorithm ="weight01",
    statistic = "fisher"
)

# perform TopGO test on female samples using classic algorithm
classic.f.down<-topGO::runTest(
    BP.f.down,
    algorithm ="weight01",
    statistic = "fisher"
)

# merge results from topGO
BP_s.Results.down<-ViSEAGO::merge_enrich_terms(
    Input=list(
        MaleDown=c("BP.m.down","classic.m.down"),
        FemDown=c("BP.f.down", "classic.f.down")
    ),
    cutoff = 0.01
)
#Show significant GO terms by conditions
show_table(BP_s.Results.down)#, file = "../Images and Figures/Batch-Corrected/Fig 3 (Viseago)/GOterms_down.csv")
GOcount(BP_s.Results.down)

# Compute distance between GO terms through semantic similarity
mygo.down = build_GO_SS(myGENE2GO, BP_s.Results.down)
mygo.wang.down = compute_SS_distances(mygo.down, distance = "Wang")

#Create a heatmap based on semantic similarity
mygo.heatmap.down = GOterms_heatmap(
  mygo.wang.down,
  showIC = TRUE,
  showGOlabels = FALSE,
  heatmap_colors = c("#FFFFFF", "#99000D"),
  GO.tree = list(tree = list(distance = "Wang", aggreg.method = "ward.D2", rotate =
  NULL), cut = list(dynamic = list(pamStage = TRUE, pamRespectsDendro = TRUE, deepSplit
  = 2, minClusterSize = 2))),
  samples.tree = NULL
)

show_heatmap(mygo.heatmap.down, "GOterms")#, file = "../Images and Figures/Batch-Corrected/Fig 3 (Viseago)/GOterms_down.pdf")


# create topGOdata for male BP
BP.m.up<-ViSEAGO::create_topGOdata(
    geneSel=maleup$GeneID,
    allGenes=background.c$GeneID,
    gene2GO=myGENE2GO, 
    ont="BP",
    nodeSize=5
)

# create topGOdata for female BP
BP.f.up<-ViSEAGO::create_topGOdata(
    geneSel=femup$GeneID,
    allGenes=background.c$GeneID,
    gene2GO=myGENE2GO, 
    ont="BP",
    nodeSize=5
)

# perform TopGO test on male samples using classic algorithm
classic.m.up<-topGO::runTest(
    BP.m.up,
    algorithm ="weight01",
    statistic = "fisher"
)

# perform TopGO test on female samples using classic algorithm
classic.f.up<-topGO::runTest(
    BP.f.up,
    algorithm ="weight01",
    statistic = "fisher"
)

# merge results from topGO
BP_s.Results.up<-ViSEAGO::merge_enrich_terms(
    Input=list(
        MaleUp=c("BP.m.up","classic.m.up"),
        FemUp=c("BP.f.up", "classic.f.up")
    ),
    cutoff = 0.01
)
#Show significant GO terms by conditions
show_table(BP_s.Results.up)#, file = "../Images and Figures/Batch-Corrected/Fig 3 (Viseago)/GOterms_up.csv")
GOcount(BP_s.Results.up)

# Compute distance between GO terms through semantic similarity
mygo.up = build_GO_SS(myGENE2GO, BP_s.Results.up)
mygo.up.wang = compute_SS_distances(mygo.up, distance = "Wang")

#Create a heatmap based on semantic similarity
mygo.up.heatmap = GOterms_heatmap(
mygo.up.wang,
showIC = TRUE,
showGOlabels = FALSE,
heatmap_colors = c("#FFFFFF", "#99000D"),
GO.tree = list(tree = list(distance = "Wang", aggreg.method = "ward.D2", rotate =
NULL), cut = list(dynamic = list(pamStage = TRUE, pamRespectsDendro = TRUE, deepSplit
= 2, minClusterSize = 2))),
samples.tree = NULL
)
show_heatmap(mygo.up.heatmap, "GOterms")#, file = "../Images and Figures/Batch-Corrected/Fig 3 (Viseago)/GOterms_up.pdf")
```


```{r}
# Clustering our data with Zhou 2012's microarray data
library(tidyverse)
library(ggplot2)
library(compositions)
library(zCompositions)
library(pheatmap)
library(RColorBrewer)
library(ggsci)
library(DESeq2)
library(dplyr)
library(ggbreak)

library(affy)
library(affyPLM)
library(affydata)
library(limma)
library(Biobase)
library(Biostrings)
library(genefilter)
library(GEOquery)
library(ArrayExpress)
library(ComplexHeatmap)

setwd("D://RNA Seq Data/Zhou 2012 Microarray Data/temp")

# Read microarray CEL files
FemArray = ReadAffy(celfile.path = "D://RNA Seq Data/Zhou 2012 Microarray Data/Female/")
MaleArray = ReadAffy(celfile.path = "D://RNA Seq Data/Zhou 2012 Microarray Data/Male/")

# RMA normalize data
femNorm = rma(FemArray)
maleNorm = rma(MaleArray)

# Get expression estimates and square to convert from log2 values to normalized expression estimates

norm.exp.fem = as.data.frame(2^exprs(femNorm))
norm.exp.male = as.data.frame(2^exprs(maleNorm))
# Map probes to gene names
adf =  read.delim("D://RNA Seq Data/Zhou 2012 Microarray Data/temp/txt files/A-AFFY-35.adf_edit.txt", sep = "\t")
adf.map = adf[,c(1,10)]
colnames(adf.map) = c("ID", "GeneID")

# Clustering analysis using all genes
# Testing all male RNA-seq genes
m = as.data.frame(counts(dds.DE.male, normalized=T))
m = m[!rowSums(m<10),]
m$G26A.M = apply(m[,c(1,2,3)], 1, mean)
m$WT.M = apply(m[,c(4,5,6)], 1, mean)
m$G26A.M.FC = m$G26A.M/m$WT.M
m$Genes = rownames(m)
m = inner_join(m, GeneNames.pc, by = "Genes")

# Average microarray expression data for a given condition, convert to fold-change using control condition
avg.m.arr2 = norm.exp.male[,1:20]
for (i in 1:(ncol(norm.exp.male)/3)) {
  for (h in 1:nrow(avg.m.arr2)) {
    avg.m.arr2[h,i] = (norm.exp.male[h,((i*3)-1)]+norm.exp.male[h,((i*3)-2)]+norm.exp.male[h,((i*3))])/3
  }
colnames(avg.m.arr2)[i] = colnames(norm.exp.male[i*3])
print(i)
}
avg.m.arr2 = avg.m.arr2/avg.m.arr2$Male_CONTROL_4.CEL

#Join mistranslation and microarray data frames, process them, remove outlier fold changes, Z-transform the data and cluster it
map.male2 = as.data.frame(avg.m.arr2) %>% rownames_to_column(var = "ID") %>% inner_join(., adf.map, by = "ID")
male.comb2 = inner_join(map.male2, m, by="GeneID")
male.comb2 = as.data.frame(male.comb2[!duplicated(male.comb2$GeneID),])
male.comb.fix = male.comb2[,-c(1,7,22:30,32)] #remove redundant or text-filled columns
male.comb.fix = male.comb.fix[!rowSums(male.comb.fix[-1] > 5),]
male.comb.fix = male.comb.fix[!rowSums(male.comb.fix[-1] < 0.2),]
male.comb.fc.z = as.data.frame(apply(male.comb.fix, 2, scale))
Heatmap(male.comb.fc.z, cluster_rows = T, cluster_columns = T, column_labels = colnames(male.comb.fc.z), show_row_names = F, name = "Z-Score", show_row_dend = F, clustering_method_columns = "ward.D2", use_raster = F)

# Testing all female RNA-seq genes
f = as.data.frame(counts(dds.DE.female, normalized=T))
f = f[!rowSums(f<10),]
f$G26A.F = apply(f[,c(1,2,3)], 1, mean)
f$WT.F = apply(f[,c(4,5,6)], 1, mean)
f$G26A.F.FC = f$G26A.F/f$WT.F
f$Genes = rownames(f)
f = inner_join(f, GeneNames.pc, by = "Genes")

# Average microarray expression data for a given condition, convert to FC using control condition
avg.f.arr2 = norm.exp.fem[,1:20]
for (i in 1:(ncol(norm.exp.fem)/3)) {
  for (h in 1:nrow(avg.f.arr2)) {
    avg.f.arr2[h,i] = (norm.exp.fem[h,((i*3)-1)]+norm.exp.fem[h,((i*3)-2)]+norm.exp.fem[h,((i*3))])/3
  }
colnames(avg.f.arr2)[i] = colnames(norm.exp.fem[i*3])
print(i)
}
avg.f.arr2 = avg.f.arr2/avg.f.arr2$Female_CONTROL_4.CEL

#Join mistranslation and microarray data frames, process them, remove outlier fold changes, Z-transform the data and cluster it
map.female2 = as.data.frame(avg.f.arr2) %>% rownames_to_column(var = "ID") %>% inner_join(., adf.map, by = "ID")
female.comb2 = inner_join(map.female2, f, by="GeneID")
female.comb2 = as.data.frame(female.comb2[!duplicated(female.comb2$GeneID),])
female.comb.fix = female.comb2[,-c(1,7,22:30,32)] #remove redundant or text-filled columns
female.comb.fix = female.comb.fix[!rowSums(female.comb.fix[-1] < 0.2),]
female.comb.fix = female.comb.fix[!rowSums(female.comb.fix[-1] > 5),]
female.comb.fc.z = as.data.frame(apply(female.comb.fix, 2, scale))
Heatmap(female.comb.fc.z, cluster_rows = T, column_labels = colnames(female.comb.fc.z), show_row_names = F, name = "Z-Score", show_row_dend = F, clustering_method_columns = "ward.D2", column_dend_reorder = F, use_raster = F)
```

```{r}
# Exporting raw count data as part of GEO submission
setwd("C:/Users/Josh/Documents/PhD Figure Data/Transcriptomics and Proteomics/Data/")
paired <- read.table("RNAseq_dmel_mistrans_paired.txt", header = T, sep = "\t")
forward = read.table('RNAseq_dmel_mistrans_unpaired.txt', header = T, sep = "\t")
GeneNames <- read.delim("FlyBase_IDs.txt", header = T, sep = "\t")


# Combine paired and unpaired reads into the same table
combined =  merge(paired, forward[c(1,7:24)], by="Geneid")

# Rename column headers to something more informative
colnames(combined) <- c("GeneID", "Chr", "Start", "End", "Strand", "Length", "G26A.F1.Paired", "G26A.F2.Paired", "G26A.F3.Paired", "G26A.M1.Paired", "G26A.M2.Paired", "G26A.M3.Paired", "G9A.F1.Paired", "G9A.F2.Paired", "G9A.F3.Paired", "G9A.M1.Paired", "G9A.M2.Paired", "G9A.M3.Paired", "WT.F1.Paired", "WT.F2.Paired", "WT.F3.Paired", "WT.M1.Paired", "WT.M2.Paired", "WT.M3.Paired", "G26A.F1.Forward", "G26A.F2.Forward", "G26A.F3.Forward", "G26A.M1.Forward", "G26A.M2.Forward", "G26A.M3.Forward", "G9A.F1.Forward", "G9A.F2.Forward", "G9A.F3.Forward", "G9A.M1.Forward", "G9A.M2.Forward", "G9A.M3.Forward", "WT.F1.Forward", "WT.F2.Forward", "WT.F3.Forward", "WT.M1.Forward", "WT.M2.Forward", "WT.M3.Forward")

# Replace flybase GeneIDs with gene namexs
GeneNames = GeneNames[,-2]
colnames(GeneNames) = c("GeneID", "Genes")
combined = merge(combined, GeneNames, by="GeneID")

# Add together counts from paired and unpaired reads and select only columns of interest
RawCounts <- combined %>%
  mutate(G26A.F1 = G26A.F1.Forward + G26A.F1.Paired,
         G26A.F2 = G26A.F2.Forward + G26A.F2.Paired,
         G26A.F3 = G26A.F3.Forward + G26A.F3.Paired,
         G26A.M1 = G26A.M1.Forward + G26A.M1.Paired,
         G26A.M2 = G26A.M2.Forward + G26A.M2.Paired,
         G26A.M3 = G26A.M3.Forward + G26A.M3.Paired,
         G9A.F1 = G9A.F1.Forward + G9A.F1.Paired,
         G9A.F2 = G9A.F2.Forward + G9A.F2.Paired,
         G9A.F3 = G9A.F3.Forward + G9A.F3.Paired,
         G9A.M1 = G9A.M1.Forward + G9A.M1.Paired,
         G9A.M2 = G9A.M2.Forward + G9A.M2.Paired,
         G9A.M3 = G9A.M3.Forward + G9A.M3.Paired,
         WT.F1 = WT.F1.Forward + WT.F1.Paired,
         WT.F2 = WT.F2.Forward + WT.F2.Paired,
         WT.F3 = WT.F3.Forward + WT.F3.Paired,
         WT.M1 = WT.M1.Forward + WT.M1.Paired,
         WT.M2 = WT.M2.Forward + WT.M2.Paired,
         WT.M3 = WT.M3.Forward + WT.M3.Paired) %>%
  dplyr::select(Genes, 
                G26A.F1,
                G26A.F2,
                G26A.F3,
                G26A.M1,
                G26A.M2,
                G26A.M3,
                WT.F1,
                WT.F2,
                WT.F3,
                WT.M1,
                WT.M2,
                WT.M3)

write.csv(RawCounts, "D:/RNA Seq Data/tRNA-Ser-UGG/30-534507844/00_fastq/Supplemental submission/RawCounts_AllSamples.csv", row.names = F)

# Create normalized count files using DEseq2 and export them
#NOTE: These normalized counts are using protein-coding genes only, not all genes as specified in the rawCounts table
dds.geo.m = estimateSizeFactors(dds.DE.male)
norm.count.m = as.data.frame(counts(dds.geo.m, normalized = T))
dds.geo.f = estimateSizeFactors(dds.DE.female)
norm.count.f = as.data.frame(counts(dds.geo.f, normalized = T))

norm.count.all = cbind(norm.count.f, norm.count.m)
write.csv(norm.count.all, "D:/RNA Seq Data/tRNA-Ser-UGG/30-534507844/00_fastq/Supplemental submission/NormalizedCounts_AllSamples2.csv", row.names = T)
```

```{r}
# Creating supplemental Figure S2: RT-qPCR results
library(ggpubr)

# Load in RT-qPCR data
qpcr =  as.data.frame(read.csv("../../Images and Figures/Original/Fig 7 qPCR/Pro/Excel/RT-qPCR_Results.csv"))
qpcr$target = factor(qpcr$target, levels = c("CG12057", "fiz", "CG11911", "CG4650", "Pif1A", "CG1503"))
m.qpcr = filter(qpcr, sex == "M")
f.qpcr = filter(qpcr, sex == "F")

# Convery p-values to stars
makeStars <- function(x){
  stars <- c("***", "**", "*", "ns")
  vec <- c(0, 0.001, 0.01, 0.05, 1)
  i <- findInterval(x, vec)
  stars[i]
}

m.qpcr$pstar = makeStars(m.qpcr$p.value)
f.qpcr$pstar = makeStars(f.qpcr$p.value)

# add a vertical adjustment for nicer graphs
for (i in 1:nrow(m.qpcr)) {
  print(i)
  if (m.qpcr$X2FC[i] >= 0) {
    m.qpcr$vjust[i] = -1
  }
  else {
    m.qpcr$vjust[i] = 2.3
  }
}

for (i in 1:nrow(f.qpcr)) {
  print(i)
  if (f.qpcr$X2FC[i] >= 0) {
    f.qpcr$vjust[i] = -1
  }
  else {
    f.qpcr$vjust[i] = 2.3
  }
}

# Plot the results
m.plot = ggplot(m.qpcr, x = "target", y = "X2FC", aes(target, X2FC)) +
  geom_col(width = 0.5, colour = "black", aes(fill = target), position = "dodge") + 
  theme_bw() + 
  theme(legend.position = "none") +
  scale_y_continuous(breaks = c(-8, -4, 0, 4, 8), limits = c(-10,8)) +
  geom_vline(xintercept=3.5, linetype='dashed', col = 'black') +
  geom_vline(xintercept=5.5, linetype='dashed', col = 'black') +
  geom_hline(yintercept=0, linetype='dashed', col = 'black') +
  geom_text(aes(label = pstar, vjust = vjust)) +
  geom_errorbar(aes(x=target, ymin=ci_l, ymax=ci_h), position = position_dodge(0.5), width = 0.2, size = 1)

f.plot = ggplot(f.qpcr, x = "target", y = "X2FC", aes(target, X2FC)) + 
  geom_col(width = 0.5, colour = "black", aes(fill = target), position = "dodge") + 
  theme_bw() + 
  theme(legend.position = "none") +
  scale_y_continuous(breaks = c(-8, -4, 0, 4, 8), limits = c(-10,8)) +
  geom_hline(yintercept=0, linetype='dashed', col = 'black') +
  geom_vline(xintercept=3.5, linetype='dashed', col = 'black') +
  geom_vline(xintercept=5.5, linetype='dashed', col = 'black') +
  geom_text(aes(label = pstar, vjust = vjust)) +
  geom_errorbar(aes(x=target, ymin=ci_l, ymax=ci_h), position = position_dodge(0.5), width = 0.2, size = 1)

m.plot
f.plot
```
